# Supplementary material for: trans-Di­chlorido­bis­(dimethyl sulfoxide-κO)bis­(4-fluoro­benzyl-κC 1)tin(IV): crystal structure and Hirshfeld surface analysis
Source: Acta Crystallogr E Crystallogr Commun. 2017 Apr 7;73(Pt 5):667–72. doi: 10.1107/S2056989017005072 (PMC5418780; doi:10.1107/S2056989017005072)
Supplement: Supplementary file 1 [file e-73-00667-sup1.cif]

##############################################################################
#                                                                            #
# This CIF contains the data in a paper accepted for publication in          #
# Acta Crystallographica Section E. It conforms to the requirements of       #
# Notes for Authors for Acta Crystallographica Section E, and has been       #
# peer reviewed under the auspices of the IUCr Commission on Journals.       #
#                                                                            #
# Full details of the Crystallographic Information File format               #
# are given in the paper "The Crystallographic Information File (CIF):       #
# a New Standard Archive File for Crystallography" by S. R. Hall, F. H.      #
# Allen and I. D. Brown [Acta Cryst. (1991), A47, 655-685].                  #
#                                                                            #
# The current version of the core CIF dictionary is obtainable from          #
# ftp://ftp.iucr.org/pub/cif_core.dic.                                       #
#                                                                            #
# Software is freely available for graphical display of the structure(s)     #
# in this CIF. For information consult the CIF software page                 #
# http://www.iucr.org/resources/cif/software.                                #
#                                                                            #
# This file may be used for bona fide research purposes within the           #
# scientific community so long as proper attribution is given to the journal # 
# article from which it was obtained.                                        #
#                                                                            #
##############################################################################
data_I
_database_code_depnum_ccdc_archive 'CCDC 1541712'
_audit_creation_method     'SHELXL-2014/7'
_chemical_name_systematic
;
<i>trans</i>-Dichloridobis(dimethyl
sulfoxide-\k<i>O</i>)bis(4-fluorobenzyl-\k<i>C</i>^1^)tin(IV)
;
_chemical_name_common     ?
_chemical_formula_moiety     'C18 H24 Cl2 F2 O2 S2 Sn'
_chemical_formula_sum     'C18 H24 Cl2 F2 O2 S2 Sn'
_chemical_formula_iupac     '[Sn (C7 H6 F)2 Cl2 (C2 H6 O S)2]'
_chemical_formula_weight     564.08
_chemical_melting_point     ?
_shelx_space_group_comment
;
The symmetry employed for this shelxl refinement is uniquely defined
by the following loop, which should always be used as a source of
symmetry information in preference to the above space-group names.
They are only intended as comments.
;
_space_group_crystal_system     monoclinic
_space_group_name_H-M_alt     'P 21/c'
_space_group_name_Hall     '-P 2ybc'
loop_
    _space_group_symop_operation_xyz
    'x, y, z'
    '-x, y+1/2, -z+1/2'
    '-x, -y, -z'
    'x, -y-1/2, z-1/2'
_cell_length_a     8.23630(10)
_cell_length_b     12.7020(2)
_cell_length_c     11.40380(10)
_cell_angle_alpha     90
_cell_angle_beta     110.391(2)
_cell_angle_gamma     90
_cell_volume     1118.28(3)
_cell_formula_units_Z     2
_cell_measurement_reflns_used     6127
_cell_measurement_theta_min     5.3810
_cell_measurement_theta_max     76.3310
_cell_measurement_temperature     100(2)
_exptl_crystal_description     prism
_exptl_crystal_colour     colourless
_exptl_crystal_size_max     0.235
_exptl_crystal_size_mid     0.117
_exptl_crystal_size_min     0.104
_exptl_crystal_density_diffrn     1.675
_exptl_crystal_density_meas     ?
_exptl_crystal_density_method     ?
_exptl_crystal_F_000     564
_exptl_absorpt_coefficient_mu     13.281
_exptl_absorpt_correction_type     multi-scan
_exptl_absorpt_process_details
;
(CrysAlis PRO; Rigaku Oxford Diffraction, 2015)
;
_shelx_estimated_absorpt_T_min     0.146
_shelx_estimated_absorpt_T_max     0.339
_exptl_absorpt_correction_T_min     0.63569
_exptl_absorpt_correction_T_max     1.00000
_diffrn_ambient_temperature     100
_diffrn_radiation_type     CuK\a
_diffrn_radiation_wavelength     1.54184
_diffrn_radiation_monochromator     mirror
_diffrn_measurement_device_type
                                  'Agilent SuperNova, Dual, Cu at zero, AtlasS2'
_diffrn_measurement_device     'four-circle diffractometer'
_diffrn_measurement_method     '\w scans'
_diffrn_detector_area_resol_mean     ?
_diffrn_reflns_number     7792
_diffrn_reflns_av_R_equivalents     0.0204
_diffrn_reflns_theta_min     5.409
_diffrn_reflns_theta_max     76.515
_diffrn_reflns_theta_full     67.684
_diffrn_measured_fraction_theta_max     0.974
_diffrn_measured_fraction_theta_full     0.998
_diffrn_reflns_limit_h_min     -10
_diffrn_reflns_limit_h_max     9
_diffrn_reflns_limit_k_min     -15
_diffrn_reflns_limit_k_max     15
_diffrn_reflns_limit_l_min     -14
_diffrn_reflns_limit_l_max     14
_diffrn_standards_number     0
_diffrn_standards_interval_count     0
_diffrn_standards_interval_time     ?
_diffrn_standards_decay_%     0
_refine_special_details     ?
_reflns_number_total     2292
_reflns_number_gt     2228
_reflns_threshold_expression     'I > 2\s(I)'
_refine_ls_structure_factor_coef     Fsqd
_refine_ls_matrix_type     full
_refine_ls_R_factor_all     0.0182
_refine_ls_R_factor_gt     0.0176
_refine_ls_wR_factor_gt     0.0458
_refine_ls_wR_factor_ref     0.0462
_refine_ls_goodness_of_fit_ref     1.078
_refine_ls_restrained_S_all     1.078
_refine_ls_number_reflns     2292
_refine_ls_number_parameters     126
_refine_ls_number_restraints     0
_refine_ls_hydrogen_treatment     constr
_refine_ls_weighting_scheme     calc
_refine_ls_weighting_details
              'w=1/[\s^2^(Fo^2^)+(0.0233P)^2^+0.7527P] where P=(Fo^2^+2Fc^2^)/3'
_atom_sites_solution_hydrogens     geom
_atom_sites_solution_primary     ?
_atom_sites_solution_secondary     ?
_refine_ls_shift/su_max     0.000
_refine_ls_shift/su_mean     0.000
_refine_diff_density_max     0.348
_refine_diff_density_min     -0.758
_refine_ls_extinction_method     none
_refine_ls_extinction_coef     .
loop_
    _atom_type_symbol
    _atom_type_description
    _atom_type_scat_dispersion_real
    _atom_type_scat_dispersion_imag
    _atom_type_scat_source
    'C' 'C' 0.0181 0.0091
                         'International Tables Vol C Tables 4.2.6.8 and 6.1.1.4'
    'H' 'H' 0.0000 0.0000
                         'International Tables Vol C Tables 4.2.6.8 and 6.1.1.4'
    'Cl' 'Cl' 0.3639 0.7018
                         'International Tables Vol C Tables 4.2.6.8 and 6.1.1.4'
    'F' 'F' 0.0727 0.0534
                         'International Tables Vol C Tables 4.2.6.8 and 6.1.1.4'
    'O' 'O' 0.0492 0.0322
                         'International Tables Vol C Tables 4.2.6.8 and 6.1.1.4'
    'S' 'S' 0.3331 0.5567
                         'International Tables Vol C Tables 4.2.6.8 and 6.1.1.4'
    'Sn' 'Sn' 0.0259 5.4591
                         'International Tables Vol C Tables 4.2.6.8 and 6.1.1.4'
_computing_data_collection
;
CrysAlis PRO (Rigaku Oxford Diffraction, 2015)
;
_computing_cell_refinement
;
CrysAlis PRO (Rigaku Oxford Diffraction, 2015)
;
_computing_data_reduction
;
CrysAlis PRO (Rigaku Oxford Diffraction, 2015)
;
_computing_structure_solution
;
SHELXS (Sheldrick, 2008)
;
_computing_structure_refinement
;
SHELXL2014 (Sheldrick, 2015)
;
_computing_molecular_graphics
;
ORTEP-3 for Windows (Farrugia, 2012) and
DIAMOND (Brandenburg, 2006)
;
_computing_publication_material
;
publCIF (Westrip, 2010)
;
loop_
    _atom_site_type_symbol
    _atom_site_label
    _atom_site_fract_x
    _atom_site_fract_y
    _atom_site_fract_z
    _atom_site_U_iso_or_equiv
    _atom_site_adp_type
    _atom_site_calc_flag
    _atom_site_occupancy
    _atom_site_disorder_assembly
    _atom_site_disorder_group
    Sn Sn 0.5000 0.5000 0.5000 0.00673(6) Uani d 1 . .
    Cl Cl1 0.44665(6) 0.48762(3) 0.26545(4) 0.01508(10) Uani d 1 . .
    S S1 0.55778(5) 0.24628(3) 0.43015(3) 0.00881(9) Uani d 1 . .
    F F1 0.06456(15) 0.03219(9) 0.34347(11) 0.0248(2) Uani d 1 . .
    O O1 0.60349(15) 0.33583(9) 0.52752(10) 0.0106(2) Uani d 1 . .
    C C1 0.2332(2) 0.45714(13) 0.46551(16) 0.0130(3) Uani d 1 . .
    H H1A 0.2054 0.4746 0.5410 0.016 Uiso calc 1 . .
    H H1B 0.1583 0.5013 0.3962 0.016 Uiso calc 1 . .
    C C2 0.1878(2) 0.34437(13) 0.43339(15) 0.0098(3) Uani d 1 . .
    C C3 0.1093(2) 0.31260(13) 0.30871(15) 0.0111(3) Uani d 1 . .
    H H3 0.0838 0.3637 0.2440 0.013 Uiso calc 1 . .
    C C4 0.0679(2) 0.20772(14) 0.27783(15) 0.0134(3) Uani d 1 . .
    H H4 0.0147 0.1868 0.1930 0.016 Uiso calc 1 . .
    C C5 0.1058(2) 0.13487(13) 0.37280(16) 0.0140(3) Uani d 1 . .
    C C6 0.1822(2) 0.16192(14) 0.49747(16) 0.0144(3) Uani d 1 . .
    H H6 0.2062 0.1101 0.5613 0.017 Uiso calc 1 . .
    C C7 0.2229(2) 0.26727(14) 0.52668(15) 0.0121(3) Uani d 1 . .
    H H7 0.2758 0.2873 0.6118 0.014 Uiso calc 1 . .
    C C8 0.6371(2) 0.13286(13) 0.52466(15) 0.0154(3) Uani d 1 . .
    H H8A 0.7576 0.1447 0.5786 0.023 Uiso calc 1 . .
    H H8B 0.6312 0.0718 0.4708 0.023 Uiso calc 1 . .
    H H8C 0.5662 0.1197 0.5766 0.023 Uiso calc 1 . .
    C C9 0.7181(2) 0.25482(14) 0.35875(16) 0.0159(3) Uani d 1 . .
    H H9A 0.7035 0.3209 0.3118 0.024 Uiso calc 1 . .
    H H9B 0.7055 0.1952 0.3017 0.024 Uiso calc 1 . .
    H H9C 0.8335 0.2530 0.4235 0.024 Uiso calc 1 . .
loop_
    _atom_site_aniso_label
    _atom_site_aniso_U_11
    _atom_site_aniso_U_22
    _atom_site_aniso_U_33
    _atom_site_aniso_U_12
    _atom_site_aniso_U_13
    _atom_site_aniso_U_23
    Sn 0.00785(9) 0.00543(9) 0.00565(8) 0.00005(4) 0.00078(6) -0.00080(4)
    Cl1 0.0208(2) 0.0153(2) 0.00719(18) 0.00143(14) 0.00249(16) 0.00013(13)
    S1 0.00860(18) 0.00802(18) 0.00877(16) 0.00079(13) 0.00171(14) -0.00157(13)
    F1 0.0250(6) 0.0089(5) 0.0328(6) -0.0026(4) 0.0006(5) -0.0014(5)
    O1 0.0135(6) 0.0067(5) 0.0095(5) 0.0016(4) 0.0012(4) -0.0021(4)
    C1 0.0082(7) 0.0131(9) 0.0172(8) -0.0007(6) 0.0039(6) -0.0030(6)
    C2 0.0059(7) 0.0112(8) 0.0122(7) 0.0000(6) 0.0032(6) -0.0012(6)
    C3 0.0087(7) 0.0129(8) 0.0105(7) 0.0005(6) 0.0018(6) 0.0023(6)
    C4 0.0115(8) 0.0152(9) 0.0117(7) -0.0004(6) 0.0020(6) -0.0028(6)
    C5 0.0110(8) 0.0078(8) 0.0211(8) -0.0014(6) 0.0030(6) -0.0018(6)
    C6 0.0117(8) 0.0151(8) 0.0152(8) 0.0015(6) 0.0032(6) 0.0065(6)
    C7 0.0089(8) 0.0176(8) 0.0090(7) -0.0006(6) 0.0022(6) 0.0000(6)
    C8 0.0228(9) 0.0080(8) 0.0141(8) 0.0027(6) 0.0049(7) 0.0002(6)
    C9 0.0166(9) 0.0175(9) 0.0167(8) 0.0005(6) 0.0097(7) -0.0019(6)
_geom_special_details
;
 All esds (except the esd in the dihedral angle between two l.s. planes)
 are estimated using the full covariance matrix.  The cell esds are taken
 into account individually in the estimation of esds in distances, angles
 and torsion angles; correlations between esds in cell parameters are only
 used when they are defined by crystal symmetry.  An approximate (isotropic)
 treatment of cell esds is used for estimating esds involving l.s. planes.
;
loop_
    _geom_bond_atom_site_label_1
    _geom_bond_atom_site_label_2
    _geom_bond_site_symmetry_2
    _geom_bond_distance
    _geom_bond_publ_flag
    Sn C1 . 2.1628(16) y
    Sn C1 3_666 2.1628(16) ?
    Sn O1 . 2.2332(11) y
    Sn O1 3_666 2.2332(11) ?
    Sn Cl1 3_666 2.5599(4) ?
    Sn Cl1 . 2.5599(4) y
    S1 O1 . 1.5417(11) ?
    S1 C9 . 1.7796(17) ?
    S1 C8 . 1.7815(17) ?
    F1 C5 . 1.360(2) ?
    C1 C2 . 1.494(2) ?
    C1 H1A . 0.9900 ?
    C1 H1B . 0.9900 ?
    C2 C7 . 1.400(2) ?
    C2 C3 . 1.401(2) ?
    C3 C4 . 1.390(2) ?
    C3 H3 . 0.9500 ?
    C4 C5 . 1.375(2) ?
    C4 H4 . 0.9500 ?
    C5 C6 . 1.383(2) ?
    C6 C7 . 1.392(2) ?
    C6 H6 . 0.9500 ?
    C7 H7 . 0.9500 ?
    C8 H8A . 0.9800 ?
    C8 H8B . 0.9800 ?
    C8 H8C . 0.9800 ?
    C9 H9A . 0.9800 ?
    C9 H9B . 0.9800 ?
    C9 H9C . 0.9800 ?
loop_
    _geom_angle_atom_site_label_1
    _geom_angle_atom_site_label_2
    _geom_angle_atom_site_label_3
    _geom_angle_site_symmetry_1
    _geom_angle_site_symmetry_3
    _geom_angle
    _geom_angle_publ_flag
    C1 Sn C1 . 3_666 180.0 ?
    C1 Sn O1 . . 95.99(5) y
    C1 Sn Cl1 . . 90.05(5) y
    C1 Sn Cl1 . 3_666 89.95(5) ?
    C1 Sn O1 . 3_666 84.01(5) y
    C1 Sn Cl1 . 3_666 89.95(5) y
    O1 Sn Cl1 . . 90.44(3) y
    O1 Sn Cl1 . 3_666 89.56(3) y
    C1 Sn O1 3_666 . 84.01(5) ?
    C1 Sn O1 3_666 3_666 95.99(5) ?
    O1 Sn O1 . 3_666 180.0 ?
    C1 Sn Cl1 3_666 3_666 90.05(5) ?
    O1 Sn Cl1 3_666 3_666 90.44(3) ?
    O1 Sn Cl1 3_666 . 89.56(3) ?
    Cl1 Sn Cl1 3_666 . 180.000(18) ?
    O1 S1 C9 . . 104.51(8) ?
    O1 S1 C8 . . 102.41(7) ?
    C9 S1 C8 . . 98.73(8) ?
    S1 O1 Sn . . 127.03(6) ?
    C2 C1 Sn . . 115.97(11) ?
    C2 C1 H1A . . 108.3 ?
    Sn C1 H1A . . 108.3 ?
    C2 C1 H1B . . 108.3 ?
    Sn C1 H1B . . 108.3 ?
    H1A C1 H1B . . 107.4 ?
    C7 C2 C3 . . 118.03(15) ?
    C7 C2 C1 . . 121.12(14) ?
    C3 C2 C1 . . 120.85(15) ?
    C4 C3 C2 . . 121.27(15) ?
    C4 C3 H3 . . 119.4 ?
    C2 C3 H3 . . 119.4 ?
    C5 C4 C3 . . 118.50(15) ?
    C5 C4 H4 . . 120.8 ?
    C3 C4 H4 . . 120.8 ?
    F1 C5 C4 . . 118.88(15) ?
    F1 C5 C6 . . 118.46(15) ?
    C4 C5 C6 . . 122.66(16) ?
    C5 C6 C7 . . 118.07(15) ?
    C5 C6 H6 . . 121.0 ?
    C7 C6 H6 . . 121.0 ?
    C6 C7 C2 . . 121.47(15) ?
    C6 C7 H7 . . 119.3 ?
    C2 C7 H7 . . 119.3 ?
    S1 C8 H8A . . 109.5 ?
    S1 C8 H8B . . 109.5 ?
    H8A C8 H8B . . 109.5 ?
    S1 C8 H8C . . 109.5 ?
    H8A C8 H8C . . 109.5 ?
    H8B C8 H8C . . 109.5 ?
    S1 C9 H9A . . 109.5 ?
    S1 C9 H9B . . 109.5 ?
    H9A C9 H9B . . 109.5 ?
    S1 C9 H9C . . 109.5 ?
    H9A C9 H9C . . 109.5 ?
    H9B C9 H9C . . 109.5 ?
loop_
    _geom_torsion_atom_site_label_1
    _geom_torsion_atom_site_label_2
    _geom_torsion_atom_site_label_3
    _geom_torsion_atom_site_label_4
    _geom_torsion_site_symmetry_1
    _geom_torsion_site_symmetry_2
    _geom_torsion_site_symmetry_3
    _geom_torsion_site_symmetry_4
    _geom_torsion
    _geom_torsion_publ_flag
    C9 S1 O1 Sn . . . . 92.64(10) ?
    C8 S1 O1 Sn . . . . -164.80(9) ?
    Sn C1 C2 C7 . . . . 81.29(17) ?
    Sn C1 C2 C3 . . . . -98.42(16) ?
    C7 C2 C3 C4 . . . . -0.3(2) ?
    C1 C2 C3 C4 . . . . 179.42(15) ?
    C2 C3 C4 C5 . . . . 0.0(2) ?
    C3 C4 C5 F1 . . . . 179.52(15) ?
    C3 C4 C5 C6 . . . . 0.4(3) ?
    F1 C5 C6 C7 . . . . -179.60(15) ?
    C4 C5 C6 C7 . . . . -0.5(3) ?
    C5 C6 C7 C2 . . . . 0.1(3) ?
    C3 C2 C7 C6 . . . . 0.2(2) ?
    C1 C2 C7 C6 . . . . -179.50(15) ?
loop_
    _geom_hbond_atom_site_label_D
    _geom_hbond_atom_site_label_H
    _geom_hbond_atom_site_label_A
    _geom_hbond_site_symmetry_A
    _geom_hbond_distance_DH
    _geom_hbond_distance_HA
    _geom_hbond_distance_DA
    _geom_hbond_angle_DHA
    C3 H3 F1 2_555 0.95 2.49 3.333(2) 147
    C6 H6 Cl1 4_555 0.95 2.77 3.6129(18) 148
    C8 H8B Cl1 2_645 0.98 2.76 3.6379(17) 150
    C9 H9C Cg1 1_655 0.98 2.67 3.3887(19) 130
_shelx_hkl_file
;
   0   0   1 62.5426 48.4463   2
   0   0   1 115.136 53.9254  11
   0   0   2 589440. 10181.0   2
   0   0   2 584494. 10237.4  11
   0   0   2 575065. 10355.4  12
   0   0   3-41.7388 123.057  11
   0   0   3 153.565 122.610   2
   0   0   3-8.52027 134.980  12
   0   0  -4 719103. 13398.3  10
   0   0   4 730449. 13392.2  12
   0   0   4 737012. 13097.6   2
   0   0   4 722179. 13206.4  11
   0   0   5 15.2279 145.110  11
   0   0  -5 214.430 218.004  10
   0   0  -6 85278.2 2936.44  10
   0   0   6 84931.3 2659.24   2
   0   0   6 84513.7 2717.15  11
   0   0  -7-28.5329 208.100  10
   0   0   7 1.23387 155.926  11
   0   0   7 258.166 227.261   2
   0   0   8 125249. 3951.49   2
   0   0   8 129614. 3061.01   7
   0   0   8 129933. 3030.49  14
   0   0  -8 134304. 4491.27  10
   0   0  -9 173.719 270.973  10
   0   0   9 63.8211 128.710  14
   0   0   9-106.656 172.437   7
   0   0  10 12322.5 736.321   7
   0   0  10 12643.3 739.171  14
   0   0  11 103.043 140.662  14
   0   0  12 100661. 2304.19   4
   0   0  12 101330. 2334.86  14
   0   0 -12 101813. 2326.05   9
   0   0 -13 5.71634 78.7536   9
   0   0  13 76.6966 75.5738   4
   0   0  13-29.6979 75.5347  14
   0  -1   0 67.3143 46.0823   1
   0   1   0 46.3521 33.2795  11
   0  -1   1 295195. 5282.29  12
   0  -1  -1 285036. 5112.90   3
   0   1   1 289142. 5091.56  12
   0   1   1 300818. 5051.00   2
   0  -1  -1 286089. 5082.26   1
   0  -1   1 301394. 5076.34   1
   0  -1   1 282181. 5204.38   2
   0   1   2 296261. 5233.80   2
   0  -1   2 288260. 5429.73   2
   0  -1   2 305938. 5051.58   1
   0   1   2 285872. 5520.07  11
   0  -1  -2 293892. 5049.68   1
   0   1   2 283710. 5390.73  12
   0  -1   3 387727. 7198.12   2
   0   1   3 380023. 7295.18  11
   0  -1   3 388160. 7017.26  11
   0   1   3 370828. 7181.99  12
   0   1   3 383066. 6985.71   2
   0   1  -4 1396.86 304.665  10
   0  -1   4 1479.63 279.825   2
   0   1   4 1405.06 227.066   2
   0   1   4 1849.42 305.207  12
   0  -1   4 1552.57 246.335  11
   0  -1   4 1313.46 297.555  12
   0   1   4 1557.28 305.555  11
   0  -1  -4 1249.31 281.351  10
   0   1   5 310483. 6790.51  11
   0  -1   5 320040. 6467.89  11
   0   1   5 317739. 6417.42   2
   0  -1   5 330885. 6988.58  12
   0   1  -5 308406. 6894.00  10
   0  -1  -5 322762. 6851.19  10
   0  -1   5 319353. 6677.17   2
   0   1   6 309.278 204.597  11
   0  -1   6-49.2528 153.497   2
   0   1   6 383.691 186.721   2
   0  -1  -6 176.900 223.358  10
   0  -1   6 336.644 182.342  11
   0   1  -6 180.941 247.809  10
   0   1  -7 17164.5 1333.45  10
   0  -1  -7 18208.6 1363.02  10
   0   1   7 16818.3 1230.63  11
   0   1   7 16963.8 1128.78   2
   0  -1   7 16774.9 1196.39   2
   0   1  -8 36220.7 2129.88  10
   0  -1   8 37520.9 1298.25  14
   0   1   8 38274.3 1994.85  11
   0   1  -8 36616.0 1314.07  13
   0   1   8 35250.5 1277.26  14
   0  -1  -8 37639.4 2178.19  10
   0  -1   8 38873.1 1331.66   7
   0  -1   8 35277.9 1918.15   2
   0   1   8 37398.8 1321.98   7
   0   1   9 175075. 3975.91   7
   0  -1   9 182106. 3967.49  14
   0  -1   9 180613. 4004.07   7
   0   1   9 179669. 3970.95  14
   0  -1  -9 171955. 5271.50   3
   0  -1   9 172022. 5129.25   2
   0   1  -9 190500. 5791.11  10
   0  -1  10 39279.7 1407.88   7
   0   1  10 39613.5 1386.71   7
   0   1  10 36690.0 1372.46  14
   0  -1  10 39727.5 1393.35  14
   0  -1  11 18737.4 859.372  14
   0  -1 -11 18576.2 858.764   9
   0  -1  11 17858.9 837.824   7
   0  -1  11 18756.8 834.874   4
   0   1  11 18626.4 867.857  14
   0   1  12 54853.4 1529.95  14
   0   1  12 55474.6 1501.82   4
   0  -1  12 59456.5 1522.82   4
   0  -1  12 57805.2 1524.46  14
   0   1 -12 56732.3 1511.95   9
   0  -1 -12 55782.5 1510.47   9
   0   1  13 88478.8 1879.06  14
   0   1 -13 88922.1 1851.78   9
   0  -1  13 86630.3 1838.89   4
   0   1  13 88659.2 1855.42   4
   0  -1 -13 87773.4 1854.76   9
   0  -1  13 89571.8 1852.57  14
   0  -2   0 38993.1 775.532  12
   0   2   0 36447.1 923.144  11
   0  -2   0 38473.8 924.644   3
   0  -2   0 40097.9 1024.65   1
   0  -2  -1 88.7535 73.1589   1
   0  -2  -1 181.216 85.0982   3
   0   2   1 175.589 110.110  11
   0  -2   1 200.786 95.3715   1
   0  -2   1 160.898 96.8363  12
   0  -2   1 141.486 107.884   2
   0  -2   2 3972.56 363.113  12
   0   2   2 4244.95 253.993   2
   0   2   2 3669.04 252.014  12
   0  -2  -2 3797.09 283.611   3
   0  -2   2 4319.97 357.330   2
   0  -2  -2 3510.55 251.025   1
   0  -2   2 3833.90 254.237   1
   0   2  -3 497.888 204.249  10
   0   2   3 507.092 192.852  11
   0   2   3 771.215 139.743   2
   0  -2   3 652.850 208.924  12
   0  -2  -3 832.222 118.711   1
   0  -2   3 754.876 218.218   2
   0  -2   3 750.554 127.582  11
   0   2   3 708.632 161.339  12
   0  -2   3 630.695 106.159   1
   0   2   4 359759. 7373.59  11
   0   2   4 343303. 6789.35   2
   0  -2   4 362795. 6727.37  11
   0  -2  -4 376162. 7265.81  10
   0  -2   4 363402. 7253.58   2
   0   2  -4 345139. 7363.46  10
   0  -2   4 383639. 7486.00  12
   0  -2   5 22415.4 1206.85   2
   0  -2   5 22618.8 1297.21  12
   0  -2   5 22899.7 973.834  11
   0   2  -5 20021.7 1235.82  10
   0   2   5 21696.6 1250.47  11
   0   2   5 21624.6 987.307   2
   0  -2  -5 22498.2 1227.72  10
   0   2   6 151799. 3815.50   2
   0   2   6 156255. 4370.49  11
   0  -2   6 159276. 4253.79   2
   0   2  -6 157679. 4444.74  10
   0  -2  -7 624.116 280.625   3
   0  -2   7 67.2247 176.251   2
   0   2   7 157.268 227.082  11
   0   2  -7 160.687 193.384  10
   0   2   8 351244. 8496.45  11
   0  -2   8 347103. 8395.44   2
   0   2   8 354079. 6908.01  14
   0   2   8 350848. 6932.03   7
   0   2  -8 372218. 8848.85  10
   0  -2   8 361142. 6906.55  14
   0  -2   8 368786. 6904.63   7
   0   2  -8 350105. 6940.33  13
   0  -2  -8 355877. 8366.31   3
   0   2   9 4926.06 457.811   7
   0   2   9 4976.79 463.518  14
   0   2  -9 4522.73 454.579  13
   0   2  -9 5440.92 876.938  10
   0  -2  -9 4851.08 766.375   3
   0  -2   9 5140.20 477.409   7
   0  -2   9 5124.87 460.077  14
   0   2  10 36015.5 1328.88  14
   0  -2 -10 35948.9 1336.69   9
   0  -2  10 36918.3 1314.37  14
   0  -2  10 37738.9 1364.50   7
   0  -2  11 1909.36 274.733   7
   0   2  11 1766.72 265.112  14
   0  -2  11 2062.11 279.622   4
   0  -2  11 1624.65 253.062  14
   0  -2 -11 2159.18 291.440   9
   0  -2  12 76329.9 1804.27   4
   0  -2  12 72850.7 1781.61  14
   0   2  12 74481.0 1809.16   4
   0   2  12 72688.7 1836.39  14
   0  -2 -12 74246.3 1824.35   9
   0   2 -12 74516.7 1809.05   9
   0  -2  13 28.6170 67.1152   4
   0   2  13 96.1911 79.1785   4
   0   2  13 93.0041 70.9642  14
   0  -2  13 78.0823 64.0545  14
   0  -2 -13 278.650 89.5504   9
   0   2 -13 127.370 74.2561   9
   0  -3   0 132.495 119.304   1
   0   3   0 79.9404 91.9733  11
   0  -3   1 273301. 5238.30   1
   0   3  -1 271422. 4892.34  11
   0  -3  -1 268761. 5246.08   1
   0  -3  -1 279292. 5103.73   3
   0   3   1 277326. 5313.20  11
   0  -3   1 285396. 5158.73  12
   0   3   2 32573.7 893.494   2
   0  -3   2 33109.3 1159.02   2
   0  -3  -2 32065.9 1038.69   1
   0   3   2 33375.8 1222.35  11
   0  -3  -2 35035.5 1051.46   3
   0  -3   2 33409.5 1038.33   1
   0  -3   2 32591.0 1166.80  12
   0   3  -2 32111.5 1218.73  10
   0  -3   3 316989. 5822.22   1
   0   3  -3 313650. 6470.38  10
   0   3   3 313130. 5776.52   2
   0  -3   3 306114. 5514.15  11
   0  -3  -3 314398. 6029.82   3
   0  -3  -3 316013. 5844.26   1
   0   3   3 303587. 6419.84  11
   0  -3   3 319026. 6413.69  12
   0  -3   3 323591. 6324.33   2
   0  -3   4 29771.1 878.755  11
   0  -3  -4 29651.8 1197.46   3
   0   3   4 31093.6 1449.92  11
   0  -3   4 31947.1 1389.19   2
   0  -3   4 31028.4 1430.83  12
   0   3   4 30057.3 1043.34   2
   0   3  -4 31242.1 1480.43  10
   0  -3   5 247243. 5678.16   2
   0  -3   5 248363. 5851.17  12
   0  -3  -5 234212. 5344.97   3
   0   3   5 246634. 5046.77   2
   0   3   5 251742. 5878.52  11
   0   3  -5 241691. 5850.93  10
   0   3   6 5437.02 515.115   2
   0   3  -6 5921.03 763.802  10
   0  -3   6 5699.09 686.230   2
   0   3   6 6122.57 761.445  11
   0  -3  -6 6296.11 667.988   3
   0   3  -7 62885.8 2776.89  10
   0  -3  -7 62586.4 2511.36   3
   0   3   7 60311.9 2691.43  11
   0  -3   7 62657.1 2623.04   2
   0   3  -8 16275.7 1440.82  10
   0   3  -8 14174.2 793.201  13
   0  -3  -8 14902.0 1248.72   3
   0   3   8 15022.6 776.435  14
   0   3   8 13735.6 1288.68  11
   0  -3   8 15979.8 786.169  14
   0  -3   8 14777.0 759.882   7
   0  -3  -9 304132. 7682.02   3
   0  -3   9 312899. 6129.86   7
   0  -3   9 318498. 6100.39  14
   0  -3  -9 285338. 6086.35   9
   0   3   9 299025. 7924.47  11
   0   3   9 307985. 6135.92  14
   0   3  -9 309445. 6171.31  13
   0  -3  10 30450.7 1197.76   7
   0  -3 -10 28616.6 1161.61   9
   0  -3  10 29980.6 1134.16  14
   0  -3  10 31416.9 1145.70   4
   0   3  10 28975.7 1164.15  14
   0  -3  11 14881.1 701.181  14
   0  -3  11 13578.8 706.384   7
   0  -3 -11 14274.6 724.968   9
   0  -3  11 15239.6 710.856   4
   0   3  11 14380.4 731.198  14
   0   3  12 11510.7 545.246   4
   0   3  12 11205.7 557.632  14
   0  -3  12 11058.4 508.800  14
   0  -3 -12 11788.6 560.058   9
   0  -3  12 11731.4 535.174   7
   0  -3  12 12354.2 542.597   4
   0   3 -13 137266. 2581.72   9
   0   3  13 138546. 2624.65  14
   0  -3 -13 135645. 2600.78   9
   0  -3  13 136307. 2554.75   4
   0   3  13 135201. 2581.13   4
   0  -4   0 999999. 17022.2   3
   0   4   0 966265. 16999.1  11
   0  -4   0 977043. 17271.7   1
   0   4   1 1131.54 221.775  11
   0  -4  -1 1076.07 228.364   1
   0  -4   1 991.464 207.654   1
   0  -4  -1 942.559 175.187   3
   0   4  -1 1184.04 154.711  11
   0   4   2 23034.4 1065.06  11
   0  -4  -2 26000.2 1014.16   1
   0   4  -2 23084.6 1093.13  10
   0  -4   2 22186.5 934.318   1
   0  -4  -2 24080.5 915.274   3
   0  -4   2 24298.4 1005.24  12
   0  -4  -3 2172.68 278.699   1
   0   4   3 2025.75 223.689   2
   0   4   3 2255.04 386.245  11
   0  -4  -3 2301.57 299.475   3
   0   4  -3 2286.33 390.285  10
   0  -4   3 2244.39 350.014  12
   0  -4   3 2129.54 354.946   2
   0  -4   4 249861. 5551.92  12
   0  -4   4 242676. 5439.49   2
   0   4   4 238462. 4724.48   2
   0  -4  -4 232928. 5071.46   3
   0   4  -4 232994. 5614.67  10
   0   4   4 237345. 5592.35  11
   0  -4   5 74668.3 2600.54   2
   0  -4  -5 74302.9 2355.07   3
   0   4   5 73591.7 2733.81  11
   0   4  -5 76730.7 2795.88  10
   0  -4   6 11208.3 997.846   2
   0  -4  -6 9084.20 814.900   3
   0   4  -6 10389.6 1017.22  10
   0   4   6 10515.0 1045.67  11
   0   4   7 813.663 338.167  11
   0   4  -7 947.541 368.728  10
   0  -4  -7 1110.51 336.236   3
   0  -4   8 84884.3 2121.77   4
   0   4   8 79299.8 3433.83  11
   0  -4   8 80332.2 2155.20   7
   0  -4  -8 77033.0 3079.15   3
   0   4  -8 82284.2 3471.08  10
   0   4   8 76762.3 2113.63  14
   0  -4  -8 78439.1 2136.38   9
   0   4  -8 78391.0 2195.61  13
   0  -4   8 79595.3 2105.19  14
   0  -4   9 16107.1 794.299  14
   0   4   9 15681.1 822.685  14
   0  -4  -9 16086.5 837.754   9
   0   4  -9 16888.0 864.050  13
   0  -4   9 17568.8 819.821   4
   0  -4   9 16875.6 839.806   7
   0  -4  10 12529.9 719.357   7
   0   4  10 11794.9 690.132  14
   0   4 -10 11181.3 664.331  13
   0  -4  10 11635.5 649.990   4
   0  -4 -10 10911.6 670.401   9
   0  -4  10 11907.7 645.992  14
   0  -4  11 3313.71 314.336   4
   0  -4  11 3302.19 339.499   7
   0  -4  11 3538.88 313.887  14
   0  -4 -11 3181.18 327.794   9
   0   4  11 3258.34 336.126  14
   0   4  12 119150. 2535.30  14
   0  -4  12 116772. 2481.97   7
   0   4  12 120633. 2489.96   4
   0  -4  12 117067. 2401.20  14
   0  -4 -12 119498. 2519.50   9
   0  -4  12 121129. 2449.38   4
   0  -5   0 33.7678 132.408   1
   0  -5   0-3.64832 106.210   3
   0   5   0 71.4442 105.379  11
   0   5  -1 417929. 7483.48  11
   0  -5   1 401794. 8013.05   1
   0  -5  -1 427344. 7781.01   3
   0   5   1 398593. 7911.35  11
   0  -5  -1 409068. 8063.33   1
   0  -5  -2 115633. 2722.78   3
   0  -5   2 110092. 2825.50   1
   0  -5  -2 113003. 2889.89   1
   0   5   2 106702. 2932.58  11
   0   5  -2 110290. 3058.34  10
   0   5  -3 206193. 5061.83  10
   0   5   3 212814. 4205.02   2
   0  -5   3 206590. 4561.87   1
   0  -5  -3 218603. 4591.26   3
   0   5   3 213699. 5019.09  11
   0  -5  -3 209086. 4597.99   1
   0   5  -4 25748.7 1477.77  10
   0   5   4 23734.1 1397.29  11
   0  -5  -4 25526.4 1184.75   3
   0   5  -5 256372. 6352.34  10
   0  -5  -5 244057. 5611.96   3
   0   5   5 249230. 6261.14  11
   0   5  -6 31730.7 1900.37  10
   0  -5  -6 30532.2 1577.50   3
   0   5   6 32796.8 1937.08  11
   0   5  -7 66615.8 3012.73  10
   0  -5  -7 61321.6 2539.12   3
   0   5  -7 62812.8 1885.63  13
   0   5   7 61892.4 2981.04  11
   0  -5   7 67369.9 1814.66   7
   0  -5   7 68302.0 1778.18   4
   0   5   7 63788.6 1783.76  14
   0  -5  -7 64447.6 1795.11   9
   0   5   8 1270.97 497.954  11
   0  -5  -8 947.955 339.166   3
   0  -5   8 1086.31 211.394   4
   0   5   8 1317.29 244.520  14
   0   5  -8 1291.56 251.349  13
   0  -5   8 1203.99 225.446  14
   0  -5  -8 2066.88 288.487   9
   0  -5   8 1336.76 257.142   7
   0  -5   9 158694. 3455.49   4
   0   5   9 154825. 3518.93  14
   0  -5  -9 155962. 3552.43   9
   0  -5   9 158321. 3527.73   7
   0   5  -9 151966. 3534.84  13
   0  -5   9 160217. 3440.11  14
   0   5  10 452.879 161.127  14
   0  -5  10 494.961 155.329   4
   0  -5 -10 428.979 164.127   9
   0   5 -10 196.141 123.982  13
   0  -5  10 402.214 174.663   7
   0  -5  10 473.826 138.312  14
   0  -5 -11 22623.0 875.419   9
   0  -5  11 22740.1 811.091   4
   0   5  11 21418.4 853.867  14
   0  -5  11 23578.4 893.122   7
   0  -5  11 22952.5 780.971  14
   0  -5 -12 19423.9 660.886   9
   0  -5  12 18409.7 637.703   7
   0  -5  12 18733.2 588.351   4
   0   5  12 18457.3 645.549  14
   0   5  12 18425.7 613.524   4
   0   6   0 479471. 9100.88  11
   0  -6   0 492791. 9199.66   3
   0  -6   0 484803. 9549.87   1
   0  -6  -1 889.652 221.279   3
   0   6   1 1342.97 283.041  11
   0  -6  -1 1004.93 290.428   1
   0  -6   1 1744.42 343.645   1
   0   6  -1 1147.21 193.521  11
   0  -6   2 36255.1 1502.08   1
   0  -6  -2 34936.7 1343.81   3
   0   6   2 33003.3 1488.87  11
   0  -6  -2 34738.8 1499.70   1
   0   6  -2 34622.5 1610.44  10
   0   6   3 11665.3 933.063  11
   0  -6   3 13075.2 856.413   1
   0   6  -3 14331.2 1084.28  10
   0  -6  -3 12805.1 862.256   1
   0  -6  -3 13586.7 829.210   3
   0   6   4 471468. 9935.23  11
   0   6  -4 476980. 10102.1  10
   0  -6  -4 457448. 9206.73   3
   0   6  -5 112.046 225.536  10
   0   6   5 590.845 275.927  11
   0  -6  -5 317.650 188.499   3
   0  -6   6 179886. 3765.37   7
   0   6  -6 188543. 5514.67  10
   0  -6  -6 173892. 4685.85   3
   0   6   6 175911. 5398.25  11
   0  -6   7 9437.97 590.570   7
   0   6  -7 9274.00 634.840  13
   0   6   7 11127.9 1245.61  11
   0  -6  -7 9378.02 928.805   3
   0  -6   7 10332.4 583.481   4
   0   6  -7 10010.5 1152.80  10
   0   6   7 9744.44 580.805  14
   0  -6  -7 9559.18 595.104   9
   0  -6  -8 270872. 5497.70   9
   0   6   8 267501. 5448.19  14
   0   6  -8 259002. 5528.87  13
   0  -6   8 274379. 5501.70   7
   0  -6  -9 1210.34 247.875   9
   0   6   9 1093.52 219.135  14
   0  -6   9 1052.43 223.783   7
   0   6  -9 1235.35 236.248  13
   0  -6   9 1267.33 210.832   4
   0   6 -10 75291.8 1931.76  13
   0   6  10 74985.0 1962.45  14
   0  -6 -10 74891.8 1996.38   9
   0  -6  10 77885.7 2015.92   7
   0  -6  10 78254.4 1880.60   4
   0  -6  11 571.948 143.918   7
   0   6  11 690.728 152.072  14
   0  -6  11 690.361 131.349   4
   0  -6 -11 599.459 145.235   9
   0  -6 -12 51323.0 1162.52   9
   0   6 -12 52216.1 1127.48   9
   0  -6  12 48827.5 1147.54   7
   0  -7   0 191.032 209.725   1
   0   7   0 80.7473 111.324  11
   0  -7   0 78.1259 131.306   3
   0  -7   1 117237. 3417.37   1
   0  -7  -1 119350. 3481.07   1
   0   7  -1 122530. 3562.00  10
   0   7   1 124641. 3295.48  11
   0  -7  -1 119593. 3150.99   3
   0  -7   2 602.854 246.581   1
   0   7  -2 919.109 336.563  10
   0   7   2 588.346 244.203  11
   0  -7  -2 264.992 181.435   3
   0  -7  -2 571.339 215.297   1
   0   7   3 116024. 3563.13  11
   0  -7  -3 113101. 3153.34   3
   0   7  -3 117368. 3741.72  10
   0  -7  -3 112726. 3333.32   1
   0  -7   3 119890. 3352.12   1
   0  -7  -4 80459.1 2577.91   3
   0   7   4 73037.4 2902.94  11
   0   7  -4 80711.4 3118.95  10
   0  -7  -5 141899. 3992.94   3
   0   7  -5 157388. 4888.15  10
   0   7   5 150388. 4725.93  11
   0   7  -6 3895.87 417.126  13
   0  -7  -6 4350.05 607.461   3
   0   7   6 3711.76 738.529  11
   0  -7   6 4331.82 385.997   7
   0   7  -6 3937.65 759.907  10
   0  -7  -6 4665.71 391.851   9
   0   7  -7 9902.20 1184.47  10
   0   7  -7 7191.25 557.848  13
   0  -7   7 9108.20 572.504   7
   0  -7  -7 7319.12 520.203   9
   0   7   7 7723.42 1049.55  11
   0  -7   8 1352.14 253.428   7
   0   7   8 1335.60 223.122  14
   0   7  -8 1330.84 250.286  13
   0  -7  -8 1507.05 254.732   9
   0   7  -9 108575. 2613.90  13
   0   7   9 106544. 2557.55  14
   0  -7  -9 110814. 2655.72   9
   0   7  10 20601.7 790.267  14
   0  -7 -10 20587.8 831.887   9
   0   7 -10 20066.8 768.450  13
   0  -7  10 20915.3 843.659   7
   0  -7  11 14535.0 601.448   7
   0  -7 -11 14899.6 588.824   9
   0  -8   0 542264. 11162.1   1
   0  -8  -1 7107.91 786.763   1
   0  -8  -1 6860.96 663.119   3
   0   8   1 7653.93 712.941  11
   0   8  -1 8181.72 871.693  10
   0  -8   1 6981.11 753.721   1
   0  -8  -2 162030. 4477.29   1
   0  -8   2 160345. 4397.67   1
   0  -8  -2 157065. 4085.31   3
   0   8   2 156248. 4360.39  11
   0   8  -2 164126. 4748.28  10
   0   8   3 7615.04 848.970  11
   0   8  -3 9644.85 1034.27  10
   0  -8  -3 8219.22 755.234   3
   0   8   4 119563. 4094.15  11
   0  -8  -4 118582. 3521.89   3
   0  -8   4 125282. 2815.36   7
   0   8  -4 127305. 4330.50  10
   0  -8  -5 69258.5 2585.36   3
   0  -8  -5 70702.6 1855.06   9
   0  -8   5 75171.9 1948.85   7
   0   8  -5 74902.4 3276.04  10
   0   8   5 69037.7 3126.56  11
   0   8  -6 3531.44 702.322  10
   0   8   6 2937.38 673.843  11
   0   8  -6 3643.31 392.289  13
   0  -8   6 3654.92 359.724   7
   0  -8  -6 3182.43 333.244   9
   0  -8  -7 7816.29 528.917   9
   0  -8   7 7982.35 550.007   7
   0   8  -7 7734.74 564.400  13
   0  -8   8 99351.0 2421.93   7
   0   8  -8 93620.9 2386.89  13
   0  -8  -8 95769.6 2387.13   9
   0  -8  -9 69.4014 114.205   9
   0  -8   9 264.905 142.116   7
   0   8  -9 106.620 100.384  13
   0  -8  10 10701.8 544.235   7
   0   8 -10 10730.6 480.976  13
   0  -8 -10 10527.1 521.710   9
   0  -8  11 2867.84 226.037   7
   0  -8 -11 2978.87 212.826   9
   0  -9   0 91.4241 180.396   1
   0  -9  -1 65510.2 2730.98   1
   0   9  -1 69390.1 2959.99  10
   0  -9  -1 68563.5 2514.41   3
   0   9  -2 82255.3 3319.89  10
   0   9   2 83143.7 2974.09  11
   0  -9  -2 77064.9 2701.57   3
   0   9  -3 65452.8 3006.60  10
   0   9   3 62836.0 2715.94  11
   0  -9   3 65874.9 1792.18   7
   0  -9  -3 58669.0 2337.87   3
   0  -9   4 13283.4 682.529   7
   0  -9  -4 10062.8 922.621   3
   0  -9  -4 12481.9 624.648   9
   0   9   4 11827.3 1206.62  11
   0   9  -4 11634.5 1249.18  10
   0  -9   5 141085. 3078.22   7
   0   9  -5 136542. 4844.57  10
   0   9   5 130805. 4671.57  11
   0  -9  -5 128557. 2964.25   9
   0  -9  -6 1112.76 205.070   9
   0   9  -6 737.278 205.461  13
   0  -9   6 799.777 189.806   7
   0  -9   7 106596. 2512.88   7
   0  -9  -7 104098. 2474.65   9
   0  -9   8 4343.83 382.578   7
   0   9  -8 4183.74 376.475  13
   0  -9  -8 4360.97 376.202   9
   0  -9   9 146403. 3002.95   7
   0  -9  -9 141218. 2959.35   9
   0  -9 -10 6644.32 353.259   9
   0  -9  10 6453.80 376.504   7
   0  -9  11 33572.5 820.167   7
   0 -10   0 7372.32 551.621   8
   0  10   0 8386.92 1027.86  10
   0  10  -1-253.339 290.988  10
   0 -10   1 160.805 135.487   8
   0 -10   2 8776.20 590.440   7
   0 -10   2 9167.99 619.060   8
   0  10  -2 8521.10 1095.59  10
   0 -10  -2 8606.42 869.684   3
   0 -10   3 16916.5 807.433   7
   0 -10  -3 14876.0 1160.27   3
   0  10  -3 15588.2 1493.24  10
   0  10   4 180131. 5665.94  11
   0 -10  -4 185845. 3922.95   9
   0 -10   4 199130. 4075.88   7
   0  10  -4 197785. 6154.34  10
   0 -10   5 25368.5 1015.50   7
   0 -10  -5 25591.5 968.065   9
   0 -10  -6 64673.2 1749.61   9
   0 -10   6 67957.2 1818.05   7
   0  10  -6 62865.2 1841.59  13
   0 -10  -7 3027.62 309.785   9
   0  10  -7 3162.27 330.148  13
   0 -10   7 3851.37 368.041   7
   0 -10  -8 150538. 3181.28   9
   0  10  -8 151752. 3178.37  13
   0 -10   8 160499. 3285.22   7
   0 -10  -9 9907.98 456.250   9
   0 -10   9 11409.6 517.584   7
   0 -10  10 70213.1 1540.21   7
   0 -11   0 70.2225 127.245   8
   0  11   0-1084.24 455.164  10
   0  11  -1 164902. 5456.66  10
   0 -11   1 164843. 3613.43   7
   0  11   1 153184. 5235.72  10
   0 -11   1 152535. 3603.20   8
   0 -11   2 6137.11 485.872   7
   0 -11   3 36810.7 1274.59   7
   0 -11   4 59075.6 1701.48   7
   0 -11   5 103788. 2439.56   7
   0  11  -5 96629.6 2487.02  13
   0 -11   6 2030.09 262.203   7
   0 -11  -6 1990.48 237.958   9
   0  11  -6 1958.74 274.481  13
   0 -11  -7 33474.9 1032.87   9
   0  11  -7 34075.1 1079.17  13
   0 -11   7 35508.6 1113.17   7
   0 -11   8 180.044 101.772   7
   0 -11   9 76564.4 1672.56   7
   0 -12   0 248762. 5135.56   7
   0 -12   1 15588.5 789.205   7
   0 -12   2 143685. 3241.27   7
   0 -12   3 6735.62 484.113   7
   0 -12   4 117137. 2690.75   7
   0  12  -5 16355.9 761.808  13
   0 -12   5 18277.4 763.495   7
   0 -12   6 8838.40 493.897   7
   0  12  -6 8880.22 488.847  13
   0 -12   7 3881.46 306.249   7
   0 -12   8 31721.6 882.037   7
   0 -13   0 110.476 116.482   7
   0 -13   1 92473.0 2270.63   7
   0 -13  -1 93285.7 2322.64   7
   0 -13   2 19823.2 825.800   7
   0 -13  -2 19662.8 855.522   7
   0 -13   3 48139.4 1389.24   7
   0  13  -4 3638.47 335.029  13
   0  13   4 3389.92 283.050   6
   0 -13   4 3134.13 292.487   7
   0  13  -5 70864.2 1726.93  13
   0 -13   5 74685.0 1771.74   7
   0  13   5 74458.2 1710.16   6
   0 -13   6 6580.61 383.572   7
   0  13   6 6589.45 359.261   6
   0 -13   7 55141.1 1276.85   7
   0  13   7 54530.5 1246.07   6
   0 -14   0 18539.0 725.447   7
   0 -14   1 7564.45 437.768   7
   0 -14  -1 7126.84 426.767   7
   0 -14   2 16072.4 650.574   7
   0 -14  -2 16489.2 652.881   7
   0 -14  -3 20856.5 722.778   7
   0 -14   3 25062.4 801.214   7
   0 -14   4 115020. 2391.60   7
   0 -14   5 150.506 76.8633   7
   0 -14   6 42836.9 999.807   7
   0 -15   0 91.1082 70.3839   7
   0 -15  -1 28568.4 784.589   7
   0 -15   1 33328.8 850.993   7
   0 -15   2 7152.42 335.270   7
   0 -15   3 23054.6 649.380   7
   0 -15   4 14482.0 446.241   7
  -1   0  13 325.645 126.383  14
  -1   0  13 124.970 105.143   4
   1   0 -13 64.0085 89.1191   9
   1   0 -12 147828. 3229.23   9
  -1   0  12 151064. 3216.80   4
  -1   0  12 146290. 3216.44  14
  -1   0  11 68.8441 137.381   4
  -1   0  11 154.454 143.163   7
  -1   0  11 231.505 136.412  14
  -1   0  10 77437.5 2228.36   7
  -1   0  10 78209.6 2166.14  14
   1   0  -9 2.10288 402.740  10
  -1   0   9 37.7063 123.241  14
  -1   0   9 1.68975 275.123   2
  -1   0   9 81.4585 150.221   7
   1   0  -8 140883. 4490.08  10
  -1   0   8 137110. 4157.58   2
  -1   0   7 400.860 173.972  11
  -1   0   7 96.7685 174.419   2
  -1   0   6 36656.3 1501.95  11
  -1   0   6 35294.5 1522.25   2
   1   0  -6 35350.7 1670.93  10
  -1   0   5 139.929 159.359   2
  -1   0   5-41.1619 122.275  11
  -1   0   4 655194. 11796.7  11
   1   0  -4 639132. 11955.3  10
  -1   0   4 667651. 11838.1   2
  -1   0   3 82.1923 116.552   2
   1   0  -3 510.340 166.011  10
  -1   0   2 702264. 12105.6  11
   1   0  -2 693909. 12093.0  10
  -1   0   2 706294. 12139.3   2
   1   0  -1 187.070 36.9407  10
  -1   0   1 97.1770 58.8434   2
  -1   0   1 138.258 31.4839   3
  -1   0   0 627087. 10553.8  10
   1   0   1 97.0631 92.4380  12
  -1   0  -1 16.9642 81.6280  10
   1   0   2 304915. 6078.43  12
  -1   0  -2 321671. 5892.18  10
   1   0   2 303654. 5703.63   2
   1   0   3-12.7842 103.558   2
   1   0   3 59.6112 147.770  12
  -1   0  -3 47.3482 146.094  10
   1   0   4 667383. 12359.6  12
  -1   0  -4 639774. 12068.6  10
   1   0   4 651175. 12134.2  11
   1   0   5 38.3637 207.678  12
   1   0   5 139.610 140.141   2
   1   0   5-44.3043 162.069  11
  -1   0  -5-92.2545 195.106  10
   1   0   6 15815.9 1051.13   2
   1   0   6 16854.8 1194.55  11
  -1   0  -6 15302.6 1188.27  10
   1   0   6 17779.5 1288.10  12
  -1   0  -7 51.9617 207.321  10
   1   0   7 1006.35 351.077  11
  -1   0  -8 102421. 3839.19  10
   1   0   8 95338.2 2437.33  14
   1   0   9 22.9270 148.883  14
   1   0   9-82.9470 143.167   7
   1   0  10 2857.66 326.701   7
   1   0  10 2492.25 326.549  14
  -1   0 -10 3222.61 357.991   9
  -1   0 -11 46.5366 110.311   9
   1   0  11 56.0286 123.281  14
   1   0  12 102904. 2236.24   4
   1   0  12 105093. 2277.44  14
  -1   0 -12 105456. 2230.39   9
  -1   1  13 152216. 3039.67   4
   1  -1 -13 152553. 3055.14   9
  -1   1  13 152099. 3077.01  14
  -1  -1  13 151932. 3042.69   4
   1   1 -13 153209. 3065.04   9
  -1  -1  13 153657. 3030.52  14
   1  -1 -12 13913.5 692.809   9
  -1   1  12 15173.1 703.004   4
  -1   1  12 15070.3 720.325  14
  -1  -1  12 15087.8 701.571  14
  -1  -1  12 15076.9 701.204   4
  -1  -1  12 14989.7 718.227   7
  -1  -1  11 12245.9 729.144   7
  -1  -1  11 11248.8 661.819   4
  -1   1  11 12290.2 710.265  14
  -1  -1  11 12696.5 702.242  14
  -1  -1  10 63537.3 1873.23  14
  -1   1  10 66557.7 1989.79   7
  -1   1  10 62142.3 1886.34  14
  -1  -1  10 65068.0 1972.96   7
  -1  -1   9 213201. 6051.05   2
  -1  -1   9 228662. 4823.14   7
  -1   1   9 225802. 4820.93   7
  -1   1   9 227110. 4739.95  14
   1   1  -9 235894. 6595.84  10
  -1  -1   9 231090. 4722.95  14
  -1   1   9 211241. 5869.06   2
   1  -1  -8 18925.5 1455.43  10
  -1   1   8 17604.4 1258.97   2
   1   1  -8 18598.1 1457.39  10
  -1  -1   8 16910.4 1298.31   2
  -1   1   8 17555.4 1260.11  11
  -1   1   7 129779. 3675.77   2
   1  -1  -7 137010. 4091.45  10
   1   1  -7 135573. 4132.59  10
  -1  -1   7 134349. 3862.62   2
  -1   1   7 128666. 3774.79  11
  -1  -1   6 4437.09 536.557   2
  -1  -1   6 4488.39 449.853  11
  -1   1   6 4059.03 507.537  11
   1   1  -6 5664.89 661.895  10
  -1   1   6 4592.22 518.690   2
   1  -1  -6 4612.31 583.127  10
  -1  -1   5 647169. 11648.9  11
  -1   1   5 638018. 12050.5  11
  -1   1   5 643869. 11885.0   2
   1  -1  -5 646085. 12108.0  10
   1   1  -5 632719. 12220.3  10
  -1  -1   5 647456. 12013.6   2
  -1   1   4 8913.26 615.360  11
  -1  -1   4 9177.87 603.400   2
   1   1  -4 8170.73 627.838  10
  -1  -1   4 9136.82 497.401  11
  -1   1   4 9036.09 561.812   2
   1  -1  -4 9869.76 627.814  10
   1   1  -3 44825.1 1416.62  10
  -1  -1   3 45833.0 1345.01   2
   1  -1  -3 47258.2 1326.84  10
  -1  -1   3 47529.6 1156.58  11
  -1   1   3 47202.4 1413.70  11
  -1   1   3 44366.9 1283.88   2
  -1   1   2 285.074 110.170   2
   1  -1  -2 260.132 93.5565  10
   1   1  -2 346.491 144.679  10
  -1   1   2 268.495 126.168  11
  -1  -1   2 479.007 90.4375  11
  -1  -1   2 238.058 97.0809   2
  -1  -1   1 531142. 9217.71   2
   1   1  -1 531096. 9230.78  10
  -1  -1   1 545704. 9197.85   3
   1  -1   0 14367.5 500.824  12
  -1  -1   0 13995.4 332.112   2
  -1   1   0 13471.1 437.519  10
  -1  -1   0 14222.7 464.295   3
   1   1   0 13278.5 447.182  12
   1   1   1 306352. 5761.80  12
   1  -1   1 310819. 5914.82  12
  -1   1  -1 308568. 5810.91  10
  -1   1  -2 553.815 192.637  10
   1   1   2 1040.03 214.256  12
  -1  -1  -2 609.927 165.784  10
   1   1   2 471.960 112.538   2
   1   1   3 87669.2 2071.16   2
   1  -1   3 92573.6 2603.16  12
  -1  -1  -3 88935.5 2312.04  10
   1   1   3 88222.7 2471.90  12
   1  -1   3 84989.8 2246.67   2
   1  -1   3 88290.6 1763.97   1
  -1   1  -3 88889.4 2415.15  10
  -1  -1  -4 107473. 2912.43  10
   1   1   4 104407. 3063.87  11
   1  -1   4 104728. 2805.63   2
  -1   1  -4 106303. 3002.42  10
   1  -1   4 112669. 3209.90  12
   1   1   4 108430. 2633.84   2
   1   1   4 104014. 3024.75  12
   1   1   5 118955. 3540.58  11
   1   1   5 115075. 3028.58   2
   1  -1   5 116351. 3268.20   2
  -1   1  -5 115622. 3465.79  10
   1  -1   5 126388. 3706.62  12
   1  -1   5 122339. 3353.53  11
  -1  -1  -5 118147. 3434.34  10
   1   1   5 118871. 3501.69  12
   1  -1   6 951.320 295.955  11
  -1   1  -6 1071.61 340.471  10
   1  -1   6 763.036 334.860  12
  -1  -1  -6 766.927 300.154  10
   1   1   6 1424.46 381.990  11
   1  -1   6 925.684 279.856   2
   1   1   6 1007.10 353.302  12
   1   1   6 1140.81 276.976   2
   1   1   7 120168. 4054.72  11
  -1  -1  -7 130072. 4192.46  10
  -1   1  -7 117357. 4033.41  10
  -1   1  -8 2219.78 590.189  10
  -1  -1  -8 2290.14 550.446   3
   1  -1   8 2209.25 301.064   7
   1   1   8 2456.36 322.414   7
  -1   1  -8 2819.61 360.138  13
   1   1   8 3308.50 657.951  11
   1   1   8 2350.23 321.682  14
   1  -1   8 2756.12 346.507  14
   1   1   9 157650. 3639.88  14
   1   1   9 156418. 3516.59   7
   1  -1   9 160600. 3654.24  14
   1  -1   9 158847. 3559.05   7
   1   1  10 15357.6 812.720  14
   1  -1  10 14523.1 742.954   7
   1  -1  10 15964.6 820.940  14
  -1  -1 -10 14864.4 784.778   9
   1   1  11 18675.2 828.561  14
  -1   1 -11 19216.3 799.776   9
   1  -1  11 20287.4 849.537  14
  -1  -1 -11 19758.2 823.145   9
  -1   1 -12 19673.3 676.612   9
   1  -1  12 19165.9 675.861   4
   1   1  12 19067.6 707.651  14
  -1  -1 -12 19259.3 689.433   9
   1  -1  12 19003.9 695.595  14
   1   1  12 19295.1 687.221   4
  -1  -2  13 429.950 101.551  14
  -1   2  13 221.257 95.1406   4
  -1   2  13 127.286 97.2757  14
  -1  -2  13 263.608 104.032   4
   1   2 -13 216.992 107.009   9
   1  -2 -13 104.276 83.3361   9
   1  -2 -12 21853.7 867.442   9
  -1  -2  12 20836.8 816.152  14
  -1   2  12 23662.1 876.828   4
  -1  -2  12 22609.4 864.864   4
  -1  -2  12 21761.5 886.966   7
  -1   2  12 21271.6 875.977  14
  -1  -2  11-30.9266 162.279   7
  -1   2  11 104.831 127.400  14
  -1  -2  11 76.4924 106.340  14
   1  -2 -11 84.1072 134.834   9
  -1  -2  11 187.560 158.190   4
  -1   2  10 128267. 3129.66  14
  -1  -2  10 132242. 3107.88   4
  -1  -2  10 134969. 3106.31  14
  -1  -2  10 131679. 3210.97   7
   1   2  -9 13610.6 1359.36  10
  -1  -2   9 13884.0 789.699   7
  -1  -2   9 14952.9 761.602  14
  -1   2   9 14395.8 809.457   7
  -1   2   9 14025.8 766.545  14
  -1  -2   9 13570.3 1260.56   2
  -1  -2   8 425084. 9524.37   2
  -1   2   8 421792. 9070.95   2
   1   2  -8 428308. 9858.81  10
  -1   2   8 424845. 9521.26  11
   1  -2  -8 426643. 9152.65   3
  -1   2   8 420203. 7950.54  14
  -1  -2   7 1528.62 373.477   2
  -1   2   7 1831.23 417.732  11
  -1   2   7 1843.02 366.249   2
   1   2  -7 1495.62 434.904  10
  -1   2   6 111419. 3303.20  11
  -1  -2   6 111019. 3261.39   2
  -1   2   6 108208. 3015.04   2
   1   2  -6 110157. 3434.81  10
   1   2  -5 5106.35 591.136  10
  -1   2   5 5650.60 496.342   2
  -1  -2   5 4771.05 517.884   2
  -1  -2   5 5052.89 342.585  11
  -1   2   5 5008.91 549.572  11
   1   2  -4 826323. 15433.4  10
   1  -2  -4 827390. 14684.0   1
  -1   2   4 871018. 15348.7  11
  -1   2   4 866417. 14976.8   2
  -1  -2   4 842149. 14459.1  11
  -1  -2   4 861634. 15224.8   2
   1   2  -3 10557.7 669.558  10
  -1   2   3 10288.8 539.270   2
  -1  -2   3 11489.9 613.191   2
  -1  -2   3 9687.97 306.856  11
  -1   2   3 10851.1 657.299  11
   1  -2  -3 10322.8 458.985   3
   1  -2  -2 46746.2 1036.34   3
   1   2  -2 45890.4 1352.51  10
  -1  -2   2 45851.9 1260.93   2
   1  -2  -1 6956.49 265.533   3
  -1  -2   1 8202.06 384.811   3
  -1   2   1 7106.87 416.324  11
  -1  -2   1 7276.51 347.570   2
   1  -2   0 263348. 4827.82  12
  -1   2   0 263641. 4926.16  11
  -1  -2   0 260891. 4529.25   2
   1   2   1 30854.3 905.433  12
  -1   2  -1 32029.3 1035.99  10
   1  -2   1 30374.9 1057.99  12
   1  -2   2 97919.5 2532.24  12
  -1   2  -2 90913.6 2395.55  10
   1   2   2 88992.7 2272.41  12
  -1  -2  -2 99901.0 2282.37   3
   1   2   2 96092.7 1851.36   2
   1   2   3 247.633 147.736  12
  -1  -2  -3 237.687 136.459   3
   1  -2   3 182.991 194.912  12
  -1   2  -3-21.1881 188.881  10
   1   2   3 100.304 198.260  11
   1   2   3 321.587 112.060   2
   1  -2   3 111.045 69.2134   1
   1  -2   4 572989. 11233.6  12
   1   2   4 551251. 10231.8   2
   1   2   4 559790. 10864.8  12
  -1   2  -4 554650. 11008.1  10
   1  -2   4 587917. 10841.7   2
   1   2   4 574255. 11193.5  11
   1   2   5 10503.5 938.063  11
  -1   2  -5 9660.85 882.296  10
   1  -2   5 11538.6 992.040  12
   1  -2   5 10978.2 792.628  11
   1   2   5 9481.15 821.622  12
   1  -2   5 11094.2 863.905   2
   1   2   5 9518.00 650.834   2
  -1   2  -6 74266.9 2873.16  10
   1  -2   6 75070.0 2925.97  12
   1   2   6 78025.9 2997.60  11
   1   2   6 71709.8 2712.93  12
  -1  -2  -6 73362.4 2675.29   3
   1   2   7 32212.9 1986.05  11
  -1   2  -7 35760.4 2034.97  10
  -1  -2  -7 34058.2 1886.09   3
  -1  -2  -8 272728. 7175.74   3
  -1   2  -8 280835. 5666.30  13
  -1   2  -8 281060. 7388.11  10
   1   2   8 271300. 7316.65  11
   1  -2   8 283310. 5616.71  14
   1  -2   8 270831. 5505.62   7
   1   2   8 270786. 5586.15  14
  -1  -2  -8 269827. 5560.30   9
  -1  -2  -9 3.95334 138.466   9
   1   2   9-23.2607 142.097  14
   1  -2   9 102.952 137.857   7
   1  -2   9 286.296 176.465  14
  -1   2  -9 88.9389 142.783  13
   1  -2  10 70025.0 1959.53  14
   1  -2  10 65927.4 1875.58   7
  -1  -2 -10 71294.6 1973.30   9
   1   2  10 68639.9 1958.29  14
   1  -2  11 405.498 142.234   4
   1  -2  11 783.045 161.015   7
   1  -2  11 328.866 132.105  14
  -1   2 -11 451.700 144.236   9
  -1  -2 -11 264.642 139.807   9
   1   2  11 563.811 183.437  14
   1   2  12 81101.1 1829.58  14
   1  -2  12 78590.1 1757.48   4
  -1   2 -12 80000.1 1757.45   9
   1  -2  12 81687.2 1801.65  14
   1   2  12 81171.3 1813.51   4
  -1  -2 -12 79482.9 1801.97   9
  -1  -3  13 136313. 2663.01  14
  -1   3  13 141355. 2837.28  14
   1   3 -13 143326. 2812.01   9
  -1  -3  13 144018. 2780.28   4
   1  -3 -13 144378. 2785.74   9
  -1   3  13 139141. 2744.10   4
  -1  -3  12 1567.38 200.179  14
  -1   3  12 1580.59 238.018  14
   1  -3 -12 1578.24 227.937   9
  -1   3  12 1329.82 206.231   4
  -1  -3  12 1511.36 222.717   4
  -1  -3  12 1615.65 242.653   7
  -1  -3  11 51072.0 1623.23   7
   1  -3 -11 47970.4 1542.64   9
  -1  -3  11 51571.1 1493.22  14
  -1   3  11 51771.5 1595.97  14
  -1  -3  11 53622.3 1574.35   4
   1  -3 -10 51279.1 1683.53   9
  -1   3  10 54810.7 1716.72  14
  -1  -3  10 55802.6 1769.92   7
  -1  -3  10 57661.3 1716.60   4
  -1  -3  10 56890.7 1667.30  14
  -1   3   9 186544. 4085.62  14
  -1  -3   9 190494. 4133.84   7
  -1  -3   9 180580. 5542.63   2
   1   3  -9 181477. 3994.68  13
  -1  -3   9 194782. 4082.59   4
   1   3  -9 202968. 6017.71  10
  -1  -3   9 192625. 4042.87  14
  -1   3   9 181006. 5547.22  11
  -1   3   8 621.685 298.750  11
  -1  -3   8 923.818 349.844   2
   1  -3  -8 967.964 297.118   3
  -1   3   8 845.195 201.812  14
   1   3  -8 1503.25 471.811  10
  -1  -3   8 850.696 191.264   7
   1   3  -7 19532.4 1437.79  10
  -1   3   7 19801.7 1394.35  11
   1  -3  -7 17030.7 1095.16   3
  -1   3   7 17027.7 1093.73   2
  -1  -3   7 18590.2 1314.59   2
   1   3  -6 4486.44 638.485  10
  -1  -3   6 4947.84 620.710   2
  -1   3   6 5321.97 662.617  11
  -1   3   6 5167.82 541.959   2
   1  -3  -6 5675.01 551.510   3
   1   3  -5 325410. 7201.77  10
  -1  -3   5 342826. 6997.22   2
  -1   3   5 325023. 7032.33  11
   1  -3  -5 318299. 6418.58   3
   1  -3  -5 323906. 6060.14   1
  -1   3   5 321976. 6507.97   2
  -1   3   4 9476.11 739.980  11
  -1   3   4 10508.7 613.011   2
   1  -3  -4 9710.37 557.513   1
  -1  -3   4 10560.8 733.985   2
   1   3  -4 12184.4 871.484  10
   1  -3  -4 9517.48 548.024   3
  -1   3   3 17567.8 758.190   2
   1  -3  -3 19076.7 694.275   3
  -1   3   3 19334.5 964.030  11
  -1  -3   3 19383.5 892.785   2
   1   3  -3 17271.5 938.992  10
   1  -3  -3 18933.7 833.446   1
  -1   3   2 105114. 2550.07  11
   1   3  -2 106014. 2551.44  10
   1  -3  -2 96841.1 2397.48   1
   1  -3  -2 103953. 2117.39   3
  -1  -3   2 103455. 2406.39   2
  -1   3   1 326594. 6088.63  11
   1  -3  -1 310401. 5662.86  12
   1   3  -1 319009. 5717.11  11
   1  -3  -1 324135. 5711.63   3
  -1  -3   1 322242. 5887.70   2
   1  -3   0 46963.1 1264.89  12
  -1   3   0 47533.3 1333.64  11
   1   3   0 47879.0 1356.61  11
   1  -3   1 193810. 3927.26   1
   1  -3   1 194706. 4042.72  12
   1   3   1 183547. 3613.58  12
  -1   3  -1 194723. 4018.36  10
  -1  -3  -1 200362. 3897.21   3
   1   3   1 191080. 4108.51  11
   1  -3   2 97417.3 2609.24  12
   1   3   2 93716.1 2596.94  11
   1   3   2 90946.2 2206.18  12
  -1  -3  -2 95724.2 2345.97   3
  -1   3  -2 94310.4 2520.05  10
   1  -3   2 95764.0 2274.84   1
  -1  -3  -3 91438.5 2414.31   3
  -1   3  -3 91013.5 2639.70  10
   1   3   3 82927.3 2653.94  11
   1  -3   3 90184.6 2115.07   1
   1   3   3 88696.2 2335.39  12
   1  -3   3 95661.5 2771.21  12
   1   3   3 85792.0 1850.26   2
   1   3   4 160314. 3867.95  12
   1  -3   4 162975. 3257.26   1
  -1   3  -4 158282. 4190.53  10
   1   3   4 157119. 4317.90  11
  -1  -3  -4 156024. 3892.33   3
   1  -3   4 169355. 4367.87  12
  -1  -3  -5 180418. 4525.35   3
  -1   3  -5 180340. 4803.75  10
   1   3   5 177565. 4431.19  12
   1   3   5 178814. 4952.39  11
   1  -3   5 178113. 4879.51  12
  -1   3  -6 5037.02 731.557  10
   1   3   6 5470.57 793.027  11
   1  -3   6 6017.45 786.572  12
   1  -3   7 87508.0 2249.73   7
  -1   3  -7 93026.5 3549.33  10
  -1   3  -7 91791.0 2398.61  13
   1  -3   7 94423.6 2357.41  14
   1   3   7 89667.5 2302.06  14
   1   3   7 93791.7 3686.50  11
  -1  -3  -7 92704.1 3395.91   3
  -1  -3  -7 88291.8 2281.98   9
  -1   3  -8 8565.74 1072.23  10
  -1  -3  -8 8362.34 589.415   9
   1   3   8 8440.22 594.675  14
   1  -3   8 9563.13 621.597  14
  -1   3  -8 8426.47 622.231  13
   1  -3   8 8894.06 567.991   7
   1   3   8 8828.70 1093.02  11
  -1  -3  -8 7628.34 950.685   3
   1  -3   9 49584.8 1561.83   7
  -1   3  -9 50207.9 1656.48  13
   1  -3   9 50904.8 1606.39  14
   1   3   9 47654.3 1590.87  14
  -1  -3  -9 48033.5 1603.11   9
   1  -3  10 4606.19 398.351   4
   1  -3  10 4259.87 395.460   7
   1  -3  10 4709.53 416.718  14
  -1  -3 -10 4327.03 414.426   9
   1   3  10 5285.69 451.896  14
   1  -3  11 22199.2 853.365  14
   1  -3  11 23879.2 843.837   4
  -1  -3 -11 24113.3 903.854   9
  -1   3 -11 23960.1 850.202   9
   1  -3  11 22582.9 818.317   7
   1   3  11 23861.1 904.267  14
   1   3  12 7498.90 383.941  14
  -1   3 -12 7954.01 362.735   9
   1   3  12 7424.19 387.161   4
   1  -3  12 7746.24 372.088  14
   1  -3  12 7594.86 352.336   4
  -1  -3 -12 7119.71 378.739   9
   1  -4 -13 245.953 78.0003   9
  -1   4  13 230.244 92.7787  14
  -1  -4  13 334.136 87.8656   4
  -1   4  13 223.299 71.3571   4
   1   4 -13 217.683 91.0312   9
  -1   4  12 109373. 2396.68   4
  -1  -4  12 116017. 2453.40   4
  -1  -4  12 109501. 2318.60  14
   1  -4 -12 113636. 2464.62   9
  -1   4  12 110142. 2506.86  14
  -1  -4  12 110759. 2512.71   7
  -1   4  11 113.443 125.928  14
  -1  -4  11 144.034 108.499  14
  -1  -4  11 279.167 168.034   7
  -1  -4  11 209.881 139.547   4
   1  -4 -11 162.806 124.012   9
  -1   4  10 40427.0 1400.02  14
   1  -4 -10 38363.9 1363.77   9
  -1  -4  10 42441.8 1397.33   4
  -1  -4  10 39258.8 1420.76   7
  -1  -4  10 41238.2 1315.37  14
   1   4  -9 2261.78 302.537  13
  -1  -4   9 2441.21 323.294   7
   1   4  -9 1899.05 503.871  10
  -1  -4   9 2179.05 287.153  14
  -1  -4   9 2417.34 313.815   4
   1  -4  -9 1865.35 285.381   9
  -1   4   9 1546.51 498.726  11
  -1  -4   9 2193.92 561.901   2
  -1   4   9 2193.10 314.067  14
  -1   4   8 46653.9 1479.30  14
  -1  -4   8 49151.1 1489.05   4
  -1   4   8 46982.3 2506.15  11
  -1  -4   8 45212.7 1485.75   7
   1   4  -8 52015.4 2652.92  10
  -1  -4   8 50483.1 2480.30   2
   1  -4  -8 45926.9 1471.54   9
   1   4  -7 45.2705 235.620  10
  -1   4   7 273.900 236.248  11
   1  -4  -7-46.8757 177.123   3
  -1  -4   7 57.4617 189.590   2
   1   4  -6 4121.91 660.558  10
  -1   4   6 4327.36 491.869   2
   1  -4  -6 4159.23 475.225   3
  -1  -4   5 5423.43 618.154   2
  -1   4   5 5255.59 636.024  11
   1  -4  -5 4962.17 416.851   1
   1   4  -5 4988.19 662.222  10
  -1   4   5 5135.09 487.724   2
   1  -4  -5 5340.74 478.213   3
   1   4  -4 64455.5 2318.31  10
   1  -4  -4 63367.9 1878.82   1
   1  -4  -4 65899.2 1789.51   3
  -1   4   4 63764.3 1861.11   2
  -1  -4   4 67239.5 2161.87   2
  -1   4   4 65319.2 2261.34  11
   1  -4  -3 20145.4 783.333   3
  -1   4   3 20401.2 1065.97  11
   1   4  -3 19170.7 1076.09  10
   1  -4  -3 18764.9 930.213   1
  -1  -4   3 19631.6 983.684   2
   1  -4  -2 9320.30 644.248   1
  -1   4   2 8821.30 642.458  11
   1  -4  -2 9335.65 481.329   3
   1  -4  -2 9333.54 353.833  12
  -1  -4   2 8708.27 579.642   2
   1   4  -2 10207.6 682.424  10
  -1   4   1 8814.15 574.726  11
   1  -4  -1 8773.26 622.952   1
   1  -4  -1 9387.33 470.410   3
   1   4  -1 8972.68 436.387  11
   1  -4  -1 8706.78 385.709  12
  -1  -4   1 9282.68 534.389   3
   1   4   0 641728. 11148.0  12
   1  -4   0 660625. 11976.2   1
   1   4   0 668360. 11746.4  11
  -1  -4   0 680450. 11720.9   3
   1  -4   0 646893. 11573.5  12
  -1   4   0 663266. 11734.7  11
   1  -4   1 62893.7 1826.79   1
   1  -4   1 59666.1 1767.04  12
   1   4   1 58416.5 1828.96  11
   1   4   1 55795.7 1234.99  12
  -1  -4  -1 64400.7 1735.03   3
  -1   4  -1 65291.4 1864.35  10
   1   4   2 295011. 5578.68  12
   1   4   2 303786. 6450.61  11
  -1  -4  -2 315113. 6103.76   3
  -1   4  -2 310316. 6395.82  10
   1  -4   2 310860. 6101.45   1
   1  -4   2 320959. 6448.90  12
  -1   4  -3 33906.1 1547.57  10
   1   4   3 35775.1 1631.74  11
   1  -4   3 36303.8 1256.42   1
   1   4   3 34487.8 1139.65  12
   1  -4   3 35226.7 1577.81  12
  -1  -4  -3 35821.5 1402.40   3
   1  -4   4 519890. 10312.5  12
  -1  -4  -4 492460. 9746.05   3
  -1   4  -4 506959. 10242.0  10
   1   4   4 506503. 10407.1  11
   1  -4   4 505300. 9143.90   1
  -1   4  -5 11314.2 1018.39  10
   1   4   5 10404.4 1040.99  11
  -1  -4  -5 9958.48 848.179   3
   1  -4   5 11041.7 1007.64  12
  -1  -4  -6 1496.84 366.092   3
   1  -4   6 1593.91 441.833  12
   1   4   6 1565.05 453.012  11
  -1   4  -6 1934.43 469.899  10
   1   4   7 9461.56 593.403  14
  -1  -4  -7 10350.9 1047.94   3
   1  -4   7 9838.70 589.776   7
   1  -4   7 9808.93 610.760  14
  -1   4  -7 10937.5 1157.06  10
   1   4   7 9321.39 1127.94  11
  -1  -4  -7 9057.53 579.969   9
  -1   4  -7 9146.94 633.455  13
  -1  -4  -8 145543. 3447.75   9
  -1  -4  -8 152764. 4874.77   3
   1   4   8 151380. 3466.51  14
   1  -4   8 151734. 3459.15  14
   1   4   8 154739. 5262.35  11
  -1   4  -8 162627. 5151.89  10
   1  -4   8 156765. 3415.88   7
  -1   4  -8 151951. 3561.76  13
   1  -4   9 8225.14 567.751  14
  -1   4  -9 9180.68 636.557  13
   1   4   9 8752.53 595.583  14
   1  -4   9 8908.27 578.164   7
  -1  -4  -9 8555.16 600.425   9
   1  -4   9 9398.41 570.621   4
   1   4  10 21063.8 915.318  14
   1  -4  10 22667.9 917.920   7
  -1  -4 -10 22025.3 951.887   9
   1  -4  10 23287.7 882.751   4
   1  -4  10 22749.2 911.246  14
   1  -4  11 5761.35 375.647  14
  -1  -4 -11 6099.19 412.253   9
   1  -4  11 5031.23 351.693   7
   1  -4  11 5681.41 353.825   4
   1   4  11 5580.61 392.813  14
   1  -4  12 118113. 2254.22  14
  -1   4 -12 118776. 2238.83   9
   1   4  12 120122. 2333.74   4
  -1  -4 -12 122232. 2359.14   9
   1   4  12 117993. 2304.23  14
   1   5 -13 140325. 2598.47   9
  -1   5  13 133506. 2594.28  14
  -1  -5  12 908.750 172.503   7
  -1   5  12 1335.29 165.963   4
  -1   5  12 1158.47 187.101  14
   1  -5 -12 1049.14 161.070   9
  -1  -5  12 1325.41 180.039   4
  -1  -5  11 14431.5 674.059   4
   1  -5 -11 13610.3 676.370   9
  -1  -5  11 13476.1 709.888   7
  -1   5  11 14167.4 710.605  14
  -1  -5  10 84.9453 141.742   7
  -1  -5  10 214.681 145.659   4
   1  -5 -10 112.674 125.109   9
  -1   5  10 167.468 141.721  14
  -1   5   9 200563. 4366.54  14
  -1  -5   9 209670. 4412.41   7
  -1  -5   9 208921. 4328.15   4
   1  -5  -9 203587. 4355.82   9
  -1  -5   8 15613.2 756.374   4
   1   5  -8 15288.3 1456.64  10
   1  -5  -8 14232.0 737.297   9
  -1   5   8 13489.9 728.585  14
  -1  -5   8 14341.1 775.891   7
  -1   5   8 13324.2 1352.79  11
   1   5  -7 78628.3 3258.07  10
  -1  -5   7 73442.3 2974.41   2
  -1   5   7 76869.4 3202.05  11
  -1  -5   7 73803.7 1960.87   7
   1   5  -6 9105.57 998.931  10
  -1  -5   6 8064.63 846.238   2
  -1   5   6 6936.41 839.978  11
   1  -5  -6 6326.30 597.825   3
   1   5  -5 395260. 8622.78  10
  -1  -5   5 389129. 8156.90   2
  -1   5   5 388142. 8396.03  11
  -1   5   5 377058. 7476.06   2
   1  -5  -5 381168. 7458.69   3
   1  -5  -4 11469.5 762.311   1
  -1   5   4 11632.1 936.206  11
   1  -5  -4 11854.1 690.956   3
   1   5  -4 11153.2 948.953  10
  -1  -5   4 12279.7 891.901   2
  -1   5   4 11706.0 713.754   2
   1  -5  -3 127723. 3330.99   1
   1   5  -3 131755. 3614.30  10
  -1   5   3 129658. 3513.27  11
  -1  -5   3 138610. 3398.71   2
   1  -5  -3 133247. 3009.15   3
   1  -5  -2 36366.3 1188.72   3
   1   5  -2 37179.5 1509.63  10
  -1   5   2 37795.3 1494.00  11
   1  -5  -2 35839.2 1470.51   1
   1  -5  -1 356072. 7052.02   1
  -1  -5   1 370653. 6714.81   3
   1   5  -1 358628. 6347.25  11
  -1   5   1 357506. 6845.22  11
   1  -5  -1 359874. 6521.48   3
  -1   5   0 76.2500 119.249  11
   1  -5   0-22.6588 146.919   1
  -1  -5   0 102.040 129.946   3
   1   5   0 136.618 125.971  11
   1  -5   1 203699. 4537.84   1
  -1   5  -1 202684. 4582.21  10
   1  -5   1 200010. 4337.69  12
   1   5   1 196274. 4510.39  11
  -1  -5  -1 203660. 4355.66   3
   1  -5   2 73331.4 2267.57  12
  -1   5  -2 70301.4 2344.98  10
   1  -5   2 68455.3 2128.03   1
  -1  -5  -2 72300.1 2130.99   3
   1   5   2 74201.6 2410.68  11
   1  -5   3 176103. 4416.46  12
   1   5   3 175608. 4568.74  11
  -1   5  -3 173248. 4507.18  10
  -1  -5  -3 172780. 4123.94   3
   1  -5   3 170199. 3949.56   1
  -1  -5  -4 251894. 5682.31   3
  -1   5  -4 244872. 6101.38  10
   1  -5   4 253077. 5212.88   1
   1  -5   4 249749. 6026.19  12
   1   5   4 243311. 6239.64  11
   1  -5   5 199753. 5341.70  12
   1   5   5 188660. 5507.67  11
  -1   5  -5 191617. 5360.15  10
  -1  -5  -5 195025. 4954.33   3
   1   5   6 73886.6 3224.93  11
  -1   5  -6 79438.2 3164.53  10
  -1  -5  -6 68408.5 1873.41   9
  -1  -5  -6 76961.1 2890.99   3
   1  -5   7 84271.2 2111.81   7
   1   5   7 79903.7 3563.38  11
  -1  -5  -7 76614.3 3112.82   3
  -1   5  -7 84692.5 3452.97  10
  -1  -5  -7 78547.9 2105.76   9
   1  -5   7 79255.0 2109.24  14
  -1   5  -7 77467.0 2214.13  13
   1   5   7 76955.8 2073.71  14
   1  -5   8 276.865 141.041  14
   1  -5   8 27.0316 118.239   7
  -1   5  -8 247.748 172.975  13
  -1  -5  -8 360.335 159.616   9
   1  -5   8 91.6793 128.025   4
   1   5   8 61.3813 123.276  14
   1  -5   9 161624. 3503.14  14
  -1   5  -9 160781. 3645.31  13
  -1  -5  -9 156812. 3588.87   9
   1   5   9 153093. 3510.34  14
   1  -5   9 169000. 3459.89   4
   1  -5   9 161611. 3512.16   7
   1   5  10 1445.90 227.567  14
   1  -5  10 1806.80 250.345   7
   1  -5  10 1633.80 219.170   4
   1  -5  10 1643.24 226.251  14
  -1  -5 -10 1711.95 259.149   9
  -1   5 -10 1538.95 251.733  13
   1   5  11 12750.4 550.200  14
   1  -5  11 12440.1 480.835   4
  -1  -5 -11 12102.4 569.839   9
   1  -5  11 12600.1 516.583  14
   1  -5  11 11555.5 525.462   7
  -1  -5 -12 20724.3 607.959   9
   1   5  12 19745.3 563.966   4
  -1   6  12 18521.3 661.092  14
  -1  -6  12 17973.1 673.745   7
  -1  -6  12 18658.6 599.703   4
   1  -6 -12 18062.2 610.746   9
  -1   6  11 2116.95 260.111  14
   1  -6 -11 2643.54 271.037   9
  -1  -6  11 2585.84 300.322   7
  -1  -6  11 2867.82 272.281   4
  -1  -6  10 72500.6 1980.98   7
  -1   6  10 69835.1 1932.45  14
   1  -6 -10 69964.8 1898.37   9
  -1  -6  10 73734.5 1885.97   4
  -1  -6   9 1113.11 229.127   7
  -1  -6   9 1097.07 213.971   4
   1  -6  -9 1062.40 216.629   9
  -1   6   9 1159.09 231.885  14
  -1  -6   8 350257. 6880.04   7
  -1   6   8 347740. 9062.20  11
   1  -6  -8 345673. 6781.54   9
  -1  -6   8 367047. 6806.78   4
  -1   6   8 347710. 6830.37  14
  -1   6   7 3982.92 374.293  14
  -1  -6   7 3623.80 348.438   4
  -1  -6   7 3370.77 349.111   7
   1   6  -7 3699.73 720.238  10
  -1   6   7 3116.77 667.500  11
   1  -6  -7 3475.28 338.358   9
   1   6  -6 234462. 6409.43  10
  -1   6   6 229754. 6278.46  11
   1  -6  -5 829.090 206.818   3
   1   6  -5 192.285 265.260  10
  -1   6   5 138.401 216.709  11
   1  -6  -5 205.588 159.464   1
   1   6  -4 675023. 13160.7  10
  -1   6   4 644285. 12047.2   2
  -1   6   4 656108. 12951.5  11
   1  -6  -4 642054. 12006.3   3
   1  -6  -4 645727. 12399.6   1
   1   6  -3 64441.6 2389.04  10
   1  -6  -3 58106.5 2120.76   1
   1  -6  -3 59964.2 1820.06   3
  -1   6   3 59533.7 2217.40  11
  -1   6   2 231363. 5363.85  11
   1   6  -2 243028. 5522.91  10
   1  -6  -2 229684. 5414.97   1
   1  -6  -2 244511. 4948.56   3
   1  -6  -1 10050.4 641.511   3
  -1  -6   1 10059.4 696.960   3
  -1   6   1 9266.98 702.315  11
   1   6  -1 9663.48 534.376  11
   1  -6  -1 9692.62 782.204   1
  -1   6   0 112706. 2929.67  11
   1   6   0 114285. 2869.58  11
  -1  -6   0 116283. 2950.77   3
   1  -6   0 117228. 3217.22   1
   1  -6   1 61875.9 1835.43  12
   1   6   1 63877.5 2133.45  11
  -1  -6  -1 65778.9 2049.14   3
   1  -6   1 63263.0 2158.27   1
  -1   6  -1 65231.1 2248.25  10
   1  -6   2 9112.55 733.729   1
   1   6   2 8657.54 780.904  11
   1  -6   2 9656.18 723.311  12
  -1   6  -2 7954.00 783.803  10
  -1  -6  -2 8589.90 685.469   3
   1  -6   3 14837.6 1017.32  12
   1  -6   3 14935.4 923.300   1
  -1   6  -3 16698.9 1206.83  10
   1   6   3 14159.0 1102.32  11
  -1  -6  -3 14868.7 965.899   3
   1   6   4 285476. 7068.60  11
  -1   6  -4 287115. 7003.45  10
  -1  -6  -4 280463. 6443.11   3
   1  -6   4 290604. 6070.45   1
   1  -6   4 285120. 6722.42  12
  -1   6  -5 1957.44 498.792  10
   1   6   5 2055.69 530.281  11
   1  -6   6 54410.8 1555.48   7
  -1  -6  -6 53041.2 1565.81   9
  -1   6  -6 52459.7 1685.41  13
  -1  -6  -6 49613.3 2342.72   3
   1   6   6 51198.7 2742.35  11
  -1   6  -6 52871.9 2636.34  10
   1  -6   7 5042.52 429.020  14
  -1  -6  -7 4361.47 698.874   3
   1  -6   7 5381.06 444.928   7
  -1  -6  -7 4739.58 430.721   9
  -1   6  -7 5348.84 493.588  13
   1   6   7 5554.63 934.652  11
  -1   6  -7 5643.39 860.934  10
  -1  -6  -8 244983. 5120.68   9
   1  -6   8 252721. 5020.69  14
   1   6   8 245492. 5010.69  14
  -1   6  -8 251975. 5234.32  13
   1  -6   8 253821. 5085.60   7
   1   6   9 5458.00 423.503  14
  -1  -6  -9 5304.38 453.062   9
  -1   6  -9 6019.42 480.872  13
   1  -6   9 6075.73 429.131  14
   1  -6   9 5398.73 425.431   7
   1  -6  10 35956.8 1054.18  14
  -1   6 -10 35565.1 1149.79  13
   1   6  10 35090.2 1095.74  14
  -1  -6 -10 36663.0 1182.73   9
   1  -6  10 36390.6 1143.68   7
   1  -6  11 6829.47 356.500   7
  -1  -6 -11 7506.27 407.946   9
  -1   6 -11 7549.36 340.797   9
  -1  -7  12 352.480 97.8334   7
  -1  -7  11 16798.2 708.055   7
  -1  -7  11 16489.2 600.944   4
  -1   7  11 15547.1 653.441  14
   1  -7 -11 16511.2 633.713   9
   1  -7 -10 46358.6 1368.29   9
  -1  -7  10 49130.9 1352.37   4
  -1   7  10 44891.3 1393.04  14
  -1  -7  10 49486.9 1470.97   7
  -1   7   9 135477. 3149.56  14
  -1  -7   9 143652. 3220.22   7
  -1  -7   9 144983. 3103.61   4
   1  -7  -9 137695. 3114.47   9
  -1  -7   8 1503.56 275.128   7
   1  -7  -8 1271.33 226.896   9
  -1   7   8 1389.94 237.077  14
  -1  -7   8 1768.16 254.070   4
  -1   7   7 54080.3 2859.34  11
   1  -7  -7 56213.3 1594.48   9
  -1   7   7 54721.3 1622.31  14
  -1  -7   7 54881.2 1644.96   7
  -1  -7   7 60096.7 1643.03   4
  -1  -7   6 2963.61 315.516   7
  -1   7   6 2290.60 552.592  11
   1   7  -6 2764.48 635.119  10
  -1   7   5 241478. 6307.50  11
   1  -7  -5 227021. 5460.92   1
   1   7  -5 247602. 6506.13  10
   1  -7  -4 15566.9 1076.62   1
  -1   7   4 16703.3 1246.89  11
   1   7  -4 18257.2 1372.29  10
   1  -7  -4 16404.5 954.855   3
   1  -7  -3 74436.3 2640.91   1
  -1   7   3 78075.6 2748.96  11
   1   7  -3 76530.3 2854.18  10
   1  -7  -3 75951.1 2269.46   3
   1  -7  -2 78365.8 2301.49   3
  -1   7   2 79809.5 2650.24  11
   1   7  -2 80697.0 2804.80  10
   1  -7  -2 77672.2 2704.76   1
   1  -7  -1 314599. 7004.36   1
  -1   7   1 303495. 6706.13  11
  -1  -7   1 321967. 6673.69   3
  -1   7   0 83910.8 2479.60  11
   1  -7   0 82654.5 2740.94   1
  -1  -7   0 83754.7 2528.14   3
   1   7   0 80567.3 2373.93  11
  -1  -7  -1 186737. 4491.16   3
   1   7   1 186104. 4568.24  11
  -1   7  -1 192867. 4914.03  10
   1  -7   1 187120. 4725.90   1
   1   7   2 60745.0 2403.43  11
  -1   7  -2 63670.4 2546.38  10
  -1  -7  -2 66215.4 2259.63   3
   1  -7   2 65080.8 2328.59   1
   1   7   3 143912. 4362.66  11
   1  -7   3 151902. 3960.38   1
  -1   7  -3 148878. 4463.76  10
  -1  -7  -3 148364. 3988.22   3
  -1   7  -4 27472.2 1774.03  10
   1  -7   4 28713.0 1392.47   1
  -1  -7  -4 26916.0 1501.99   3
   1   7   4 28166.3 1788.57  11
  -1   7  -5 93913.0 3639.41  10
  -1  -7  -5 91565.4 2256.26   9
   1  -7   5 93410.2 2274.20   7
  -1  -7  -5 94654.4 3262.76   3
   1   7   5 92027.9 3688.16  11
  -1   7  -6 9557.52 663.952  13
  -1  -7  -6 10473.2 617.605   9
   1  -7   6 10401.5 608.536   7
  -1   7  -6 11169.9 1216.74  10
   1   7   6 10059.0 1218.85  11
  -1  -7  -6 12394.2 1135.67   3
  -1   7  -7 89494.2 2427.75  13
   1  -7   7 92152.7 2307.83   7
  -1  -7  -7 89741.8 2326.80   9
   1  -7   8 11033.1 629.699   7
  -1   7  -8 11489.9 691.969  13
  -1  -7  -8 11705.5 680.233   9
   1  -7   9 105267. 2396.41   7
  -1  -7  -9 99181.7 2435.87   9
  -1   7  -9 98137.6 2425.26  13
  -1   7 -10 15753.1 648.747  13
  -1  -7 -10 15704.4 675.483   9
   1  -7  10 14954.5 641.002   7
   1  -7  11 29948.2 816.268   7
  -1  -7 -11 37553.8 933.159   9
  -1  -8  12 88916.0 1773.51   7
  -1  -8  11 1636.72 201.416   7
  -1   8  10 56153.3 1506.65  14
   1  -8 -10 57437.8 1469.85   9
  -1   8   9 2049.11 262.808  14
   1  -8  -9 2105.06 254.468   9
  -1  -8   9 2163.21 286.966   7
   1  -8  -8 25719.1 968.549   9
  -1  -8   8 27332.8 1064.14   7
  -1  -8   7 2327.56 303.863   7
   1   8  -6 3937.72 760.314  10
  -1  -8   6 4657.42 402.584   7
  -1   8   6 4332.56 783.832  11
  -1  -8   5 230.127 123.787   7
  -1   8   5 260.477 259.033  11
   1   8  -4 175398. 5211.48  10
   1  -8  -4 167777. 4661.15   1
  -1   8   4 170057. 5016.94  11
  -1   8   3 112.436 167.401  11
   1  -8  -3 562.802 214.301   3
   1  -8  -3 542.413 278.933   1
   1  -8  -2 41395.3 1669.63   3
  -1   8   2 39468.6 1884.79  11
   1  -8  -2 38832.7 1935.26   1
   1   8  -2 40834.7 2060.51  10
  -1   8   1 45273.0 1900.78  11
   1  -8  -1 44289.3 2051.10   1
   1  -8   0 531507. 11040.2   1
  -1  -8   0 540899. 10698.1   3
  -1   8  -1 10319.0 998.044  10
   1   8   1 9918.91 853.883  11
   1  -8   1 12149.6 1009.59   1
  -1  -8  -1 10537.1 865.123   3
   1   8   2 137451. 4067.80  11
   1  -8   2 133948. 3926.49   1
  -1   8  -2 136745. 4319.86  10
  -1  -8  -2 134956. 3810.29   3
   1   8   3 4960.73 729.512  11
  -1   8  -3 5507.50 795.263  10
  -1  -8  -3 4949.43 640.745   3
   1  -8   3 5286.76 649.245   1
   1   8   4 271402. 7151.34  11
   1  -8   4 274104. 5333.28   7
  -1   8  -4 283233. 7278.76  10
  -1  -8  -4 263325. 5265.02   9
  -1  -8  -4 262958. 6491.81   3
  -1  -8  -5 4763.62 692.993   3
   1   8   5 4859.74 822.821  11
  -1   8  -5 5609.02 893.303  10
  -1  -8  -5 4883.86 411.821   9
   1  -8   5 5481.24 439.412   7
   1  -8   6 24327.0 957.358   7
  -1   8  -6 21376.6 1011.64  13
  -1  -8  -6 21588.5 933.773   9
  -1   8  -7 30713.0 1203.13  13
   1  -8   7 30008.2 1108.47   7
  -1  -8  -7 28697.6 1115.23   9
   1  -8   8 56873.7 1608.09   7
  -1   8  -8 56305.2 1665.29  13
  -1  -8  -8 56458.3 1654.11   9
   1  -8   9 452.654 147.744   7
  -1  -8  -9 374.307 140.369   9
  -1  -8 -10 15095.0 600.219   9
   1  -8  10 14046.6 566.162   7
  -1  -9  11 6265.56 331.562   7
  -1  -9  10 1723.18 216.511   7
  -1  -9   9 104404. 2425.60   7
  -1  -9   8 69486.7 1875.43   7
  -1  -9   7 8185.67 538.431   7
  -1  -9   6 22567.5 944.049   7
  -1   9   5 87348.3 3652.85  11
   1   9  -5 94450.0 3853.96  10
  -1  -9   5 93183.6 2287.69   7
  -1  -9   4 2352.56 289.587   7
  -1   9   4 1396.25 450.457  11
   1  -9  -4 1890.47 458.960   1
   1   9  -4 2937.48 647.867  10
   1  -9  -3 13549.7 1182.12   1
   1   9  -3 14019.7 1314.26  10
  -1   9   3 13162.1 1186.23  11
  -1  -9   3 13330.9 674.874   7
   1  -9  -2 5806.38 780.301   1
   1   9  -2 5798.45 830.521  10
  -1   9   2 6462.22 790.147  11
   1  -9  -1 59647.3 2588.35   1
   1   9  -1 66948.4 2821.82  10
  -1  -9   0 83.7012 145.162   3
   1  -9   0 452.040 282.353   1
  -1   9   0 59.1224 245.184  10
  -1   9  -1 73820.7 3081.94  10
   1  -9   1 70298.8 2796.70   1
  -1  -9  -1 70213.4 2631.12   3
   1  -9   2 1166.01 231.283   8
   1  -9   2 1312.05 228.053   7
   1   9   2 916.945 372.643  11
  -1   9  -2 1022.08 400.995  10
   1  -9   2 1092.59 360.165   1
  -1  -9  -2 1148.98 208.630   9
  -1  -9  -2 1233.34 347.692   3
   1  -9   3 102151. 3391.94   1
  -1  -9  -3 98185.2 2387.91   9
   1  -9   3 101357. 2471.89   7
   1   9   3 95426.8 3614.75  11
  -1   9  -3 101820. 3897.58  10
   1  -9   3 102032. 2600.56   8
  -1  -9  -3 97674.4 3340.54   3
   1  -9   4 15575.8 771.459   7
  -1  -9  -4 14602.6 1202.30   3
  -1   9  -4 15418.4 1450.05  10
  -1  -9  -4 15207.7 740.357   9
   1   9   4 13742.5 1349.87  11
  -1  -9  -5 146729. 3271.72   9
   1  -9   5 146016. 3269.92   7
  -1   9  -6 27483.2 1142.13  13
   1  -9   6 25951.7 1028.88   7
  -1  -9  -6 27542.4 1064.46   9
   1  -9   7 81790.2 2039.71   7
  -1  -9  -7 77075.4 2053.07   9
  -1   9  -7 76203.4 2108.71  13
  -1   9  -8 15233.4 720.433  13
   1  -9   8 14934.2 693.795   7
  -1  -9  -8 16133.7 736.836   9
   1  -9   9 149295. 3019.86   7
  -1   9  -9 147301. 3019.75  13
  -1  -9  -9 148906. 3078.81   9
  -1  -9 -10 6988.21 337.662   9
   1  -9  10 6261.22 315.483   7
  -1 -10  10 31167.1 904.731   7
  -1 -10   9 7942.14 463.488   7
  -1 -10   8 144106. 3111.82   7
  -1 -10   7 671.477 175.302   7
  -1 -10   6 100457. 2434.82   7
  -1 -10   5 1704.03 254.795   7
  -1 -10   4 94647.7 2345.62   7
   1  10  -4 98390.8 3996.83  10
  -1  10   4 95476.8 3765.55  11
   1 -10  -3 55354.0 1719.03   8
   1 -10  -3 56579.1 2667.30   1
   1  10  -3 61625.5 3013.50  10
  -1 -10   3 60145.1 1675.57   7
   1  10  -2 26931.3 1913.24  10
  -1 -10   2 27911.1 1047.84   7
   1 -10  -2 24899.7 1074.15   8
   1 -10  -2 27770.5 1799.89   1
  -1 -10   1 14378.9 735.632   7
  -1  10   1 14540.3 1365.11  10
   1  10  -1 14292.7 1370.89  10
   1 -10  -1 12394.1 1191.12   1
   1 -10  -1 14884.7 796.545   8
   1  10   0 70566.7 3125.11  10
  -1 -10   0 68448.8 1900.29   9
  -1  10   0 77206.2 3304.84  10
   1 -10   0 71175.5 2035.06   8
   1 -10   0 72137.3 2990.16   1
  -1  10  -1 90082.6 3667.03  10
  -1 -10  -1 85197.8 2179.00   9
  -1 -10  -1 80581.2 3041.18   3
   1 -10   1 87095.1 2337.51   8
   1 -10   1 83450.2 3242.75   1
   1 -10   2 13286.8 1178.35   1
  -1 -10  -2 12997.0 690.594   9
   1 -10   2 14245.2 767.700   7
  -1 -10  -2 14524.0 1173.69   3
  -1  10  -2 12603.9 1321.18  10
   1 -10   2 13815.4 791.700   8
  -1 -10  -3 4564.13 678.271   3
   1 -10   3 6113.12 479.957   7
  -1 -10  -3 5849.36 454.309   9
  -1  10  -3 6452.45 963.420  10
   1 -10   4 168688. 3595.06   7
  -1 -10  -4 157930. 3534.13   9
  -1  10  -5 12913.2 767.658  13
  -1 -10  -5 14061.3 724.708   9
   1 -10   5 14951.4 737.475   7
  -1  10  -6 99306.1 2568.97  13
   1 -10   6 105954. 2475.06   7
  -1 -10  -6 104586. 2502.40   9
  -1  10  -7 504.676 183.360  13
   1 -10   7 410.082 155.166   7
  -1 -10  -7 375.587 155.624   9
   1 -10   8 252179. 4843.23   7
  -1  10  -8 249969. 4838.42  13
  -1 -10  -8 256394. 4876.01   9
   1 -10   9 21407.8 673.323   7
  -1 -10  -9 21902.0 692.947   9
  -1 -11  10 43342.5 1021.61   7
  -1  11  10 46910.2 1059.90   6
  -1 -11   9 109690. 2287.42   7
  -1 -11   8 247.048 131.825   7
  -1 -11   7 30862.6 1035.81   7
  -1 -11   6 3539.75 343.027   7
  -1 -11   5 91397.4 2241.87   7
  -1 -11   4 4312.33 385.442   7
  -1 -11   3 149865. 3261.45   7
   1 -11  -3 143900. 3366.98   8
  -1 -11   2 6701.76 483.084   7
   1 -11  -2 6693.35 530.382   8
  -1  11   2 7193.19 479.703   6
  -1 -11   1 192881. 4065.75   7
   1 -11  -1 187207. 4185.21   8
  -1  11   1 196140. 6029.55  10
  -1 -11   0 20598.0 908.262   7
  -1  11   0 20037.0 1726.66  10
   1 -11   0 18556.9 940.182   8
   1 -11   1 66198.7 1996.50   8
  -1 -11  -1 64786.5 1843.01   9
   1 -11   1 68327.6 1977.81   7
   1 -11   2 40879.2 1392.97   7
  -1 -11  -2 37600.9 1298.28   9
  -1 -11  -3 166531. 3653.21   9
   1 -11   3 172382. 3717.80   7
   1 -11   4 11241.5 637.456   7
  -1 -11  -4 11633.1 643.951   9
  -1 -11  -5 95369.5 2348.13   9
   1 -11   5 99125.5 2349.09   7
  -1  11  -5 95817.6 2469.51  13
  -1 -11  -6 1483.10 229.581   9
   1 -11   6 1475.06 221.483   7
  -1  11  -6 1739.27 259.703  13
   1 -11   7 25418.0 861.551   7
  -1  11  -7 23513.2 863.235  13
  -1 -11  -7 23993.7 854.924   9
   1 -11   8 207.262 97.3086   7
  -1  11  -8 248.629 91.5071  13
  -1 -11  -8 71.7498 83.5297   9
   1 -11   9 33571.1 823.333   7
  -1 -12   9 605.333 95.2855   7
  -1  12   9 602.046 104.788   6
  -1 -12   8 26356.3 796.709   7
  -1  12   8 25504.6 824.575   6
  -1 -12   7 6386.79 395.416   7
  -1 -12   6 12838.6 601.115   7
  -1 -12   5 6865.10 447.762   7
  -1 -12   4 70311.5 1816.55   7
  -1  12   4 68657.8 1826.86   6
  -1  12   3 0.97670 124.463   6
  -1 -12   3 161.650 125.186   7
  -1 -12   2 26416.4 999.158   7
  -1  12   2 26491.3 965.700   6
   1 -12  -2 27239.3 1089.85   8
  -1 -12   1 26427.0 1011.05   7
   1 -12  -1 25218.7 1072.74   8
   1 -12   0 357889. 7135.07   7
   1 -12   0 360901. 7120.90   8
  -1 -12   0 370064. 6936.75   7
  -1 -12  -1 4759.01 401.792   7
   1 -12   1 6104.29 498.350   7
   1 -12   1 5428.70 497.014   8
   1 -12   2 120219. 2851.57   7
   1 -12   3 15456.5 748.489   7
  -1 -12  -3 14484.5 715.362   9
  -1 -12  -4 103573. 2480.19   9
   1 -12   4 110877. 2517.66   7
  -1  12  -5 15336.2 751.033  13
  -1 -12  -5 16048.4 703.665   9
   1 -12   5 17141.4 716.993   7
  -1 -12  -6 12019.6 550.802   9
  -1  12  -6 10972.4 559.635  13
   1 -12   6 12069.0 554.518   7
  -1 -12  -7 4227.53 277.051   9
  -1  12  -7 3985.56 270.371  13
   1 -12   7 4071.78 287.581   7
   1 -12   8 51549.0 1151.56   7
  -1 -13   8 24976.1 653.717   7
  -1  13   8 27801.4 706.196   6
  -1  13   7 34049.5 924.766   6
  -1 -13   7 32070.2 881.434   7
  -1 -13   6 3887.89 286.901   7
  -1  13   6 3865.31 295.711   6
  -1  13   5 123080. 2609.23   6
  -1 -13   5 120375. 2582.26   7
  -1 -13   4 62.1882 93.5663   7
  -1  13   4 69.6568 113.481   6
  -1  13   3 76311.3 1834.88   6
  -1 -13   3 76364.5 1867.57   7
   1 -13  -2 25521.3 981.459   8
  -1 -13   2 26578.4 930.155   7
  -1 -13   1 75607.6 1894.81   7
   1 -13  -1 80138.0 2109.57   7
   1 -13  -1 74585.9 2016.24   8
  -1 -13   0 1341.48 208.974   7
   1 -13   0 3345.68 364.470   7
   1 -13   1 51268.9 1541.21   7
   1 -13   2 6840.01 469.446   7
   1 -13   3 80976.1 1989.95   7
  -1  13  -4 24295.8 928.312  13
   1 -13   4 25011.0 871.874   7
   1 -13   5 92529.0 2037.95   7
  -1  13  -5 88535.5 2062.29  13
   1  13   6 11776.4 434.192   6
   1 -13   6 13213.6 521.675   7
  -1  13  -6 12489.7 480.365  13
   1 -13   7 72834.2 1506.40   7
  -1 -14   6 104277. 2036.80   7
   1 -14  -5 2333.31 214.804   7
  -1  14   5 2584.84 196.441   6
  -1 -14   5 2809.34 210.549   7
   1 -14  -4 107822. 2395.77   7
  -1 -14   4 114265. 2302.92   7
  -1 -14   3 16104.9 599.172   7
   1 -14  -3 16251.9 686.513   7
  -1 -14   2 30228.6 908.928   7
   1 -14  -2 33591.0 1066.35   7
   1 -14  -1 9870.17 535.015   7
  -1 -14   1 8000.82 412.690   7
   1 -14   0 44215.8 1289.62   7
   1 -14   1 2299.71 256.316   7
   1 -14   2 6003.17 384.469   7
  -1  14  -3 35644.6 1093.64  13
   1 -14   3 37497.9 1057.43   7
  -1  14  -4 58795.2 1431.60  13
   1 -14   4 61286.6 1425.38   7
   1 -14   5 3778.45 247.535   7
   1 -15  -3 19497.2 596.475   7
   1 -15  -2 5534.78 306.891   7
   1 -15  -1 51862.8 1250.91   7
   1 -15   0 10417.4 447.045   7
   1 -15   1 48595.9 1184.16   7
   1 -15   2 6494.25 323.116   7
  -1  15  -2 6036.42 330.507  13
   1 -15   3 70397.8 1483.91   7
   2   0 -14 185907. 3347.26   9
  -2   0  14 182598. 3350.83   4
  -2   0  14 180463. 3334.28  14
  -2   0  13 51.8505 106.518   4
  -2   0  13 74.5993 97.8086  14
   2   0 -13 77.9335 98.6545   9
   2   0 -13 104.483 65.1691   8
  -2   0  12 214763. 4376.33  14
  -2   0  12 212685. 4361.51   4
  -2   0  11 94.2946 150.998  14
  -2   0  11 356.994 183.865   7
  -2   0  10 203323. 4629.85   7
  -2   0  10 217452. 4510.92  14
  -2   0  10 212034. 4495.29   4
  -2   0   9 76.9468 129.778  14
  -2   0   9-58.8348 161.105   7
   2   0  -9-42.1088 329.599  10
  -2   0   9 87.8707 225.248   2
  -2   0   8 131437. 4038.16   2
   2   0  -8 140367. 4282.28  10
  -2   0   7 86.3507 177.292   2
  -2   0   7 169.234 166.773  11
   2   0  -7 633.419 249.284  10
   2   0  -6 59566.5 2077.57  10
  -2   0   6 57666.9 1987.93  11
  -2   0   6 57436.8 2052.85   2
   2   0  -5 28.1688 121.563  10
  -2   0   5-6.31877 131.343  11
  -2   0   5 52.7977 162.214   2
  -2   0   4 373288. 7054.69   2
   2   0  -4 359068. 6859.91  10
  -2   0   4 360934. 7017.48  11
   2   0  -3 94.4913 101.023  10
  -2   0   3 144.865 121.483  11
  -2   0   3 5.15074 129.939   2
  -2   0   2 243218. 4726.62   2
   2   0  -2 252178. 4331.24  10
  -2   0   1 80.1223 48.8310   3
  -2   0   0 574685. 9571.51   3
  -2   0   0 535299. 9323.04  10
  -2   0  -1-72.1666 76.7008  10
   2   0   1 81.4228 142.962  12
   2   0   2 165734. 3903.66  12
  -2   0  -2 163012. 3503.40  10
  -2   0  -3 29.1618 136.129  10
   2   0   3 76.8278 197.747  12
   2   0   4 200487. 5110.46  12
  -2   0  -4 191344. 4634.30  10
   2   0   5 86.8186 200.645  11
   2   0   5 169.442 238.402  12
  -2   0  -5 53.2182 196.734  10
   2   0   6 2248.75 504.123  11
  -2   0  -6 3144.48 571.413  10
   2   0   7 17.7759 131.707  14
  -2   0  -7-163.323 299.337  10
  -2   0  -7 23.6300 139.846  13
   2   0   7 28.3558 268.773  12
   2   0   7 491.235 315.767  11
  -2   0  -8 60684.1 2888.87   3
   2   0   8 61686.9 1891.56  14
   2   0   9 89.3358 140.375  14
  -2   0  -9 18.7197 143.110   9
   2   0  10 3467.12 363.493  14
  -2   0 -10 3898.54 354.814   9
   2   0  11 32.8726 104.272  14
  -2   0 -11 31.7052 91.5467   9
   2   0  12 59081.4 1287.95  14
   2   0  12 57173.3 1242.08   4
  -2   0 -12 55930.6 1198.98   9
  -2  -1  14 10134.4 377.859   4
  -2   1  14 9665.69 353.872   4
  -2   1  14 10719.0 391.078  14
   2   1 -14 10904.3 385.483   9
  -2  -1  13 126873. 2683.68   4
  -2  -1  13 129516. 2651.76  14
   2  -1 -13 132071. 2699.72   9
   2   1 -13 134280. 2734.80   9
  -2   1  13 130611. 2724.94  14
  -2   1  13 129425. 2676.11   4
  -2   1  12 3124.38 334.297  14
  -2  -1  12 2550.10 304.707   4
  -2   1  12 2676.26 307.477   4
   2  -1 -12 2406.74 291.138   9
  -2  -1  12 2893.02 304.965  14
  -2  -1  12 3045.71 344.803   7
   2  -1 -12 2676.88 280.793   8
  -2   1  11 27724.8 1098.12   4
  -2  -1  11 28240.8 1118.99   4
  -2   1  11 29266.5 1149.78  14
  -2  -1  11 28103.3 1192.10   7
  -2  -1  11 29032.2 1109.85  14
  -2   1  10 6587.09 551.320   7
  -2  -1  10 4983.54 487.393   7
  -2  -1  10 5813.50 469.166  14
  -2  -1  10 6131.38 505.543   4
  -2   1  10 5991.39 497.027  14
  -2   1   9 399617. 7767.54   7
  -2   1   9 411394. 7673.39  14
  -2   1   9 376299. 9015.19   2
   2   1  -9 413668. 9590.73  10
  -2  -1   9 409637. 7775.83   7
  -2  -1   9 385780. 9259.57   2
  -2  -1   9 390127. 7646.10   4
  -2  -1   9 408583. 7629.23  14
  -2   1   8 30920.8 1675.09  11
   2   1  -8 28506.7 1740.53  10
  -2  -1   8 31268.2 1751.74   2
  -2   1   8 29914.7 1651.11   2
  -2   1   7 35225.6 1642.80   2
  -2   1   7 31546.7 1600.35  11
   2   1  -7 32863.5 1700.19  10
   2  -1  -7 31910.1 1625.65  10
  -2  -1   7 35092.3 1688.30   2
   2  -1  -6 25505.7 1266.98  10
  -2   1   6 24251.5 1275.71  11
   2   1  -6 23646.0 1282.88  10
  -2   1   6 23955.6 1227.22   2
  -2  -1   6 25244.1 1096.95  11
  -2  -1   6 23650.8 1265.58   2
  -2   1   5 322647. 6613.11  11
  -2  -1   5 313979. 6184.36  11
   2  -1  -5 318395. 6377.58  10
  -2   1   5 312770. 6435.32   2
  -2  -1   5 323122. 6547.05   2
   2   1  -5 308311. 6486.97  10
  -2  -1   4 88383.5 2156.34  11
  -2   1   4 85435.2 2274.22   2
   2  -1  -4 87776.5 2156.30  10
  -2   1   4 89550.3 2421.43  11
   2   1  -4 87539.0 2252.20  10
  -2  -1   4 85671.4 2303.44   2
  -2   1   3 121503. 2722.08   2
  -2   1   3 114926. 2810.58  11
  -2  -1   3 117031. 2635.23  11
   2   1  -3 118926. 2564.95  10
  -2  -1   3 116085. 2674.15   2
  -2   1   2 177874. 3705.38  11
  -2  -1   2 171785. 3248.41   3
   2   1  -2 169627. 3252.04  10
  -2  -1   2 173439. 3451.78   2
   2   1  -1 414228. 7221.60  10
  -2   1   1 421058. 7194.30  10
  -2   1   1 421302. 7143.71   3
  -2  -1   1 422809. 7393.47   3
  -2  -1   1 426753. 7453.21   2
  -2  -1   0 756403. 12937.8   3
   2   1   0 757820. 13093.0  12
  -2   1   0 729178. 12774.5  10
   2  -1   1 7948.69 556.821  12
  -2   1  -1 7051.89 437.844  10
  -2  -1  -1 7098.80 455.567   3
   2   1   1 7094.56 507.204  12
  -2   1  -2 23368.3 973.009  10
   2  -1   2 22509.0 1132.12  12
  -2  -1  -2 23972.0 929.331  10
   2   1   2 23337.5 1111.92  12
   2   1   3 339114. 7247.01  12
  -2  -1  -3 342393. 6826.53  10
  -2   1  -3 343026. 6949.24  10
   2  -1   3 343688. 7369.08  12
   2  -1   4 782.099 325.023  12
  -2  -1  -4 599.717 218.311  10
   2   1   4 1023.50 302.927  12
  -2   1  -4 679.421 258.270  10
   2  -1   5 211917. 5654.82  12
   2   1   5 210898. 5617.74  11
  -2   1  -5 203411. 5272.70  10
  -2  -1  -5 207914. 5230.58  10
   2   1   5 213954. 5592.52  12
   2   1   6 10552.3 1088.86  12
   2  -1   6 11714.9 1074.53  11
  -2   1  -6 11286.0 1067.87  10
   2  -1   6 13493.2 1256.91  12
   2   1   6 13653.7 1249.57  11
   2   1   7 104266. 2638.92  14
  -2   1  -7 100230. 2624.51  13
  -2   1  -7 110506. 3895.95  10
   2   1   7 108446. 3985.90  12
  -2  -1  -7 103905. 3799.63   3
   2   1   7 104529. 3965.99  11
   2  -1   7 106091. 4020.37  12
  -2  -1  -7 103443. 2564.82   9
   2  -1   7 104805. 2660.74  14
  -2  -1  -8 74.2775 152.537   9
   2   1   8 320.693 164.047  14
  -2   1  -8 323.688 295.750  10
  -2   1  -8 147.539 157.212  13
   2  -1   8 54.5394 137.122  14
   2   1   9 98397.4 2546.91  14
  -2  -1  -9 99686.2 2491.18   9
   2  -1   9 98080.4 2553.21  14
  -2   1  -9 95689.9 2416.79   9
  -2  -1 -10 1862.26 255.269   9
   2   1  10 1844.35 269.067  14
  -2   1 -10 1655.11 238.865   9
   2  -1  10 1471.32 256.944  14
  -2  -1 -11 56009.4 1426.26   9
   2  -1  11 56063.3 1416.16   4
  -2   1 -11 56194.5 1386.53   9
   2   1  11 55115.9 1472.86  14
   2  -1  11 56655.1 1488.56  14
   2  -1  12 2642.19 194.443  14
   2  -1  12 2321.06 161.435   4
   2   1  12 2405.29 179.088   4
  -2  -1 -12 2552.33 172.716   9
   2   1  12 2868.82 197.976  14
  -2  -2  14 29522.0 738.667   4
  -2   2  14 30532.8 767.476  14
   2   2 -14 29541.9 738.191   9
  -2   2  13 1086.76 178.444  14
  -2  -2  13 769.101 131.982  14
  -2  -2  13 910.148 166.281   4
  -2   2  13 841.000 142.420   4
   2  -2 -13 630.164 137.481   9
  -2  -2  12 11272.8 643.847   7
  -2   2  12 10492.4 572.049   4
  -2   2  12 10700.3 615.701  14
  -2  -2  12 10331.6 588.058   4
  -2  -2  12 10076.6 544.396  14
   2  -2 -12 9560.04 563.191   9
   2  -2 -12 10078.2 521.329   8
   2  -2 -11 1660.09 247.722   8
  -2  -2  11 1767.77 283.477   4
  -2   2  11 1346.09 257.066  14
  -2  -2  11 1206.12 259.292   7
  -2   2  11 1484.52 253.183   4
  -2  -2  11 1659.22 259.782  14
  -2   2  10 40840.7 1425.70  14
  -2  -2  10 40472.1 1363.06  14
  -2  -2  10 40749.2 1474.61   7
  -2  -2  10 40653.0 1413.13   4
  -2  -2   9 9450.48 1074.25   2
  -2  -2   9 10333.0 612.782  14
  -2   2   9 10460.0 675.624   7
  -2   2   9 10296.4 634.537  14
   2   2  -9 8900.89 1073.29  10
  -2  -2   9 9628.10 622.574   4
  -2  -2   9 10097.5 664.602   7
  -2   2   9 9285.15 973.172   2
  -2  -2   8 144319. 4408.66   2
  -2   2   8 142690. 4365.80  11
   2   2  -8 152241. 4633.18  10
  -2   2   8 139852. 4138.66   2
  -2   2   7 26265.7 1515.07  11
   2   2  -7 26050.1 1557.42  10
  -2  -2   7 25600.0 1487.49   2
  -2   2   7 25432.5 1384.20   2
  -2   2   6 440983. 8898.15  11
  -2   2   6 421977. 8534.84   2
   2   2  -6 441557. 8928.00  10
  -2  -2   6 438452. 8757.59   2
  -2   2   5 1220.98 313.835  11
   2  -2  -5 806.264 152.380   3
  -2  -2   5 853.387 157.673  11
  -2   2   5 627.227 214.519   2
   2   2  -5 905.563 267.449  10
  -2  -2   5 939.342 259.889   2
  -2   2   4 284997. 5950.25  11
  -2   2   4 283227. 5683.40   2
   2   2  -4 277948. 5772.59  10
   2  -2  -4 276176. 5056.00   3
  -2  -2   4 283534. 5710.79   2
  -2   2   3 9835.94 669.085  11
   2  -2  -3 8926.31 273.564   3
   2   2  -3 9820.19 597.677  10
  -2  -2   3 9611.12 576.093   2
  -2   2   3 10559.3 604.422   2
  -2   2   2 98202.9 2467.19  11
   2   2  -2 97187.5 2227.79  10
  -2  -2   2 97569.1 2198.62   2
  -2  -2   2 96754.8 2132.49   3
  -2  -2   1 29022.7 817.875   2
  -2   2   1 31549.6 1155.52  11
   2  -2  -1 29109.5 964.398  12
  -2  -2   1 28164.6 890.422   3
  -2  -2   0 465587. 8294.56   3
   2   2   0 459869. 8300.94  12
  -2   2   0 448214. 8231.65  10
   2  -2   0 462151. 8463.26  12
  -2  -2   0 457673. 7818.57   2
  -2   2  -1 897.871 205.177  10
   2  -2   1 472.120 203.458  12
  -2  -2  -1 493.834 162.545   3
   2   2   1 744.200 185.678  12
   2  -2   2 1852.35 343.628  12
   2   2   2 1628.21 305.959  12
  -2   2  -2 1717.55 293.517  10
   2  -2   3 33590.5 1595.85  12
  -2   2  -3 29506.1 1364.66  10
  -2  -2  -3 31450.2 1319.45   3
   2   2   3 29624.2 1426.39  12
  -2  -2  -4 231635. 5345.60   3
  -2   2  -4 227912. 5484.54  10
   2  -2   4 248527. 5991.04  12
   2   2   4 232833. 5691.41  12
   2   2   4 230151. 5871.63  11
  -2  -2  -5 603.189 256.748   3
   2   2   5 1139.65 375.144  11
   2  -2   5 1043.57 356.748  12
  -2   2  -5 898.430 304.420  10
   2   2   5 432.403 241.289  12
   2  -2   6 97361.6 3674.93  12
   2   2   6 93904.3 3686.69  11
  -2  -2  -6 91762.3 3296.70   3
  -2   2  -6 96908.1 3469.15  10
   2   2   6 94186.3 3453.43  12
   2  -2   7 803.433 249.861  14
  -2   2  -7 412.964 192.966  13
   2  -2   7 240.333 255.282  12
  -2  -2  -7 130.404 263.344   3
  -2  -2  -7 371.717 154.096   9
  -2   2  -7 471.040 324.750  10
   2   2   7 566.827 323.965  11
   2   2   7 378.613 156.953  14
   2   2   8 544320. 10117.5  14
   2  -2   8 547682. 10152.2  14
  -2  -2  -8 542230. 10064.6   9
  -2   2  -8 529046. 10132.7  13
   2  -2   9 4478.10 446.477  14
   2   2   9 4339.73 427.255  14
  -2  -2  -9 4485.89 426.735   9
   2  -2  10 54503.3 1590.76  14
  -2   2 -10 53313.4 1475.21   9
   2   2  10 51648.1 1562.64  14
  -2  -2 -10 54903.4 1556.11   9
   2  -2  11 493.795 121.555   4
   2   2  11 939.502 161.664  14
   2  -2  11 565.442 142.082  14
  -2  -2 -11 584.468 136.933   9
  -2   2 -11 702.497 129.642   9
   2   2  12 158459. 2942.86   4
  -2  -2 -12 157859. 2906.51   9
   2   2  12 153994. 2909.75  14
   2  -2  12 162756. 2945.36  14
  -2   3  13 138505. 2593.29   4
  -2  -3  13 143309. 2691.88   4
   2  -3 -13 143944. 2639.27   9
  -2   3  13 140351. 2743.51  14
  -2  -3  12 1653.56 207.902  14
  -2  -3  12 1554.86 258.491   7
  -2   3  12 1467.25 242.551  14
  -2  -3  12 1456.57 235.362   4
  -2   3  12 1681.59 227.545   4
   2  -3 -12 1275.98 203.338   9
  -2  -3  11 3998.34 353.793  14
  -2  -3  11 3916.91 429.539   7
  -2   3  11 2926.63 320.700   4
   2  -3 -11 3051.83 345.658   9
  -2   3  11 3302.27 370.592  14
  -2  -3  11 3068.71 349.169   4
   2  -3 -11 3052.88 319.165   8
  -2  -3  10 10154.5 595.144  14
  -2  -3  10 9722.05 636.697   4
  -2  -3  10 10097.3 676.942   7
   2  -3 -10 9397.73 613.406   9
  -2   3  10 9363.96 634.362  14
   2  -3 -10 9599.42 606.850   8
  -2  -3   9 170953. 3807.48   7
  -2  -3   9 165821. 5228.41   2
  -2  -3   9 166980. 3631.56  14
   2   3  -9 174771. 5445.97  10
  -2   3   9 172138. 3762.39  14
  -2  -3   9 174546. 3763.96   4
  -2   3   9 159934. 5125.49  11
  -2   3   9 161994. 4757.64   2
  -2   3   8 21213.7 902.141  14
  -2  -3   8 20554.3 1489.13   2
  -2   3   8 19019.1 1291.51   2
  -2   3   8 21569.4 1543.41  11
   2   3  -8 20366.4 1541.40  10
  -2  -3   8 22263.7 928.482   4
  -2  -3   8 21082.2 899.756   7
  -2   3   7 12884.0 976.046   2
  -2   3   7 16032.5 1231.48  11
   2   3  -7 15032.2 1218.12  10
  -2  -3   7 13940.8 1123.10   2
  -2   3   6 2193.57 377.158   2
   2   3  -6 2145.51 444.572  10
  -2  -3   6 2840.32 475.603   2
  -2   3   6 2308.13 461.511  11
   2  -3  -5 180325. 3985.29   1
  -2   3   5 180985. 4538.10  11
   2   3  -5 184286. 4564.08  10
  -2   3   5 178310. 4157.56   2
   2  -3  -5 176033. 3627.18   3
  -2  -3   5 185788. 4370.56   2
  -2   3   4 143464. 3665.01  11
  -2  -3   4 141327. 3406.60   2
   2  -3  -4 142044. 2782.35   3
  -2   3   4 139566. 3333.89   2
   2   3  -4 136592. 3564.15  10
  -2   3   3 31612.8 1315.36  11
   2   3  -3 30365.3 1231.56  10
   2  -3  -3 28056.3 710.766   3
  -2  -3   3 29641.4 1121.63   2
  -2   3   2 172.588 142.307  11
  -2  -3   2 264.000 119.648   2
   2   3  -2 106.382 105.216  10
  -2  -3   2 117.322 106.621   3
  -2  -3   1 383831. 7046.55   3
  -2   3   1 376364. 7367.66  11
   2  -3  -1 377045. 7074.61  12
  -2  -3   1 379959. 6818.41   2
   2   3   0 14099.2 641.571  12
   2  -3   0 13287.9 717.517  12
  -2   3   0 14648.1 685.090  10
  -2  -3   0 14579.8 698.176   3
   2   3   1 18786.0 852.367  12
  -2   3  -1 20208.5 931.815  10
   2  -3   1 19819.3 1002.89  12
   2  -3   2 12615.6 887.585  12
   2   3   2 12123.5 765.143  12
  -2   3  -2 11577.5 788.264  10
  -2  -3  -2 12889.8 768.652   3
   2  -3   3 269950. 6143.95  12
   2   3   3 248169. 5723.21  12
   2   3   3 260278. 6211.47  11
  -2   3  -3 259500. 5830.59  10
  -2  -3  -3 249580. 5609.23   3
   2  -3   3 268582. 5249.99   1
  -2  -3  -4 51289.6 1994.52   3
   2   3   4 51490.2 2354.11  11
   2  -3   4 53296.5 2325.62  12
  -2   3  -4 48748.9 2053.82  10
   2   3   4 48970.8 2022.77  12
  -2  -3  -5 101086. 3284.07   3
   2  -3   5 107075. 3720.64  12
   2   3   5 107258. 3823.87  11
   2   3   5 104588. 3379.78  12
  -2   3  -5 102905. 3448.44  10
   2   3   6 102809. 3533.29  12
   2  -3   6 106599. 3902.44  12
   2  -3   6 105900. 2607.62  14
   2   3   6 104495. 4010.36  11
  -2   3  -6 100528. 2582.17  13
  -2   3  -6 106155. 3701.31  10
  -2  -3  -6 100871. 2468.42   9
  -2  -3  -6 108172. 3619.49   3
  -2  -3  -7 41702.3 2260.76   3
   2  -3   7 39774.2 1406.57  14
  -2   3  -7 39433.3 1420.99  13
   2  -3   7 39701.2 2361.08  12
   2   3   7 37054.1 2370.48  11
   2  -3   7 37844.8 1250.40   7
  -2   3  -7 40631.5 2261.32  10
   2   3   7 36798.3 1339.92  14
  -2  -3  -7 39420.7 1355.44   9
   2  -3   8 5719.34 499.686  14
   2  -3   8 4743.35 407.068   7
  -2   3  -8 4901.32 477.606  13
  -2  -3  -8 5523.48 486.191   9
   2   3   8 4656.05 444.690  14
  -2   3  -9 144737. 3368.33  13
   2   3   9 143845. 3306.40  14
  -2  -3  -9 148129. 3331.52   9
   2  -3   9 140200. 3295.18  14
  -2  -3 -10 2905.23 313.628   9
   2  -3  10 2777.00 305.599  14
   2   3  10 2665.20 293.296  14
   2  -3  10 2966.49 281.250   4
  -2   3 -10 2680.09 267.214   9
   2   3  11 46469.4 1222.67  14
   2  -3  11 48568.6 1252.28  14
   2  -3  11 45930.8 1138.91   4
  -2  -3 -11 45158.5 1226.50   9
  -2   3 -11 47416.3 1134.67   9
   2   3  12 2523.33 168.435   4
  -2   4  13 140.383 90.9282  14
  -2  -4  13 118.901 97.2303   7
   2  -4 -13 67.9396 66.8174   9
  -2  -4  13 47.9520 75.9814   4
  -2  -4  12 140678. 3022.08   7
  -2   4  12 133930. 2973.28  14
  -2  -4  12 135133. 2915.55   4
  -2   4  12 130538. 2799.34   4
   2  -4 -12 137539. 2878.46   9
  -2   4  11 1571.60 259.363  14
  -2  -4  11 1078.91 213.665   4
   2  -4 -11 1259.88 204.257   8
  -2   4  11 1506.02 231.171   4
   2  -4 -11 1716.22 256.301   9
  -2  -4  11 1392.59 263.408   7
  -2  -4  10 115740. 2774.73   4
  -2   4  10 113748. 2805.09  14
  -2  -4  10 118347. 2867.05   7
   2  -4 -10 110635. 2662.65   8
   2  -4  -9 806.570 197.995   8
  -2  -4   9 1085.62 228.026   7
  -2   4   9 593.393 392.092  11
  -2   4   9 1292.89 248.253  14
   2   4  -9 1710.18 518.224  10
  -2  -4   9 1035.95 219.902   4
   2  -4  -9 1005.58 207.938   9
  -2  -4   9 801.518 348.997   2
  -2   4   8 25342.6 1017.71  14
  -2  -4   8 26002.0 1732.30   2
  -2  -4   8 27220.8 1045.79   4
  -2   4   8 23840.7 1712.93  11
   2   4  -8 23895.4 1736.91  10
  -2   4   8 25060.8 1491.78   2
  -2  -4   8 26186.0 1031.18   7
   2  -4  -8 26459.1 1014.49   8
  -2  -4   7 8540.90 905.037   2
   2   4  -7 7969.40 922.462  10
  -2   4   7 7842.23 910.674  11
  -2   4   7 7524.17 743.500   2
  -2   4   6 2492.76 396.613   2
  -2   4   6 1753.28 415.333  11
   2   4  -6 2682.91 527.388  10
  -2  -4   6 2446.60 460.205   2
   2  -4  -5 1296.17 280.349   1
  -2   4   5 1138.90 272.306   2
   2   4  -5 2422.02 483.954  10
  -2  -4   5 1303.34 325.959   2
  -2   4   5 1535.67 383.298  11
  -2  -4   4 156969. 3800.50   2
  -2   4   4 154782. 3646.01   2
   2   4  -4 159562. 4090.16  10
   2  -4  -4 155484. 3111.81   3
  -2   4   4 156315. 4069.05  11
   2  -4  -4 145592. 3709.82   1
   2  -4  -3 16.8158 55.8881   3
  -2   4   3 38.5137 160.637  11
   2   4  -3 177.344 194.547  10
  -2  -4   3 381.446 166.408   2
   2  -4  -2 23417.6 863.253  12
  -2   4   2 23208.7 1141.25  11
  -2  -4   2 24588.6 973.547   2
   2   4  -2 23773.5 806.258  11
  -2  -4   2 21330.3 924.809   3
   2   4  -2 23919.2 1056.14  10
   2  -4  -1 4468.12 387.612  12
  -2   4   1 4703.08 478.420  11
  -2  -4   1 4855.28 344.301   2
  -2  -4   1 4812.64 412.336   3
  -2   4   0 619780. 10975.6  10
  -2  -4   0 606864. 10956.0   3
   2   4   0 587423. 10626.6  12
   2  -4   0 579811. 10996.8  12
   2   4   1 31690.0 1444.01  11
   2  -4   1 30355.8 1332.90  12
   2   4   1 29553.0 1087.72  12
  -2   4  -1 30573.9 1276.97  10
  -2  -4  -1 30932.3 1232.89   3
   2   4   2 176353. 4030.06  12
   2   4   2 180566. 4667.05  11
  -2   4  -2 184460. 4377.23  10
  -2  -4  -2 187584. 4225.32   3
   2  -4   2 182895. 4499.83  12
   2  -4   2 174801. 4058.78   1
   2  -4   3 19184.3 952.476   1
   2   4   3 19419.5 1054.15  12
   2   4   3 18237.0 1292.47  11
   2  -4   3 18167.0 1239.32  12
  -2   4  -3 22344.8 1271.06  10
  -2  -4  -3 19585.4 1104.56   3
  -2  -4  -4 401567. 8643.81   3
   2  -4   4 421132. 9240.12  12
   2   4   4 419432. 9439.12  11
  -2   4  -4 416322. 8950.64  10
   2  -4   5 22945.6 1591.38  12
  -2  -4  -5 21984.7 1399.70   3
   2   4   5 21782.2 1654.88  11
  -2   4  -5 21027.9 1446.33  10
  -2  -4  -6 23425.6 1575.71   3
   2  -4   6 24053.7 1010.24  14
   2   4   6 25233.0 1889.32  11
  -2   4  -6 24210.8 1658.06  10
  -2   4  -6 22615.9 1011.91  13
   2  -4   6 24403.7 1761.20  12
   2  -4   6 22934.5 900.417   7
  -2  -4  -6 23191.8 947.448   9
   2   4   7 8408.46 574.907  14
   2  -4   7 9023.05 620.201  14
  -2  -4  -7 7926.78 974.209   3
   2  -4   7 10693.2 1209.10  12
   2   4   7 9521.87 1203.43  11
  -2   4  -7 10405.6 1134.84  10
   2  -4   7 8751.99 548.383   7
  -2   4  -7 8428.10 615.900  13
  -2  -4  -7 8675.61 592.149   9
   2  -4   8 110515. 2726.13  14
   2  -4   8 108595. 2546.22   7
  -2   4  -8 106052. 2744.71  13
   2   4   8 103974. 2640.62  14
  -2  -4  -8 106794. 2690.36   9
   2   4   9 4907.20 427.066  14
   2  -4   9 4731.22 423.798  14
   2  -4   9 5380.97 396.101   4
  -2  -4  -9 5012.71 442.858   9
   2  -4   9 4874.03 396.176   7
  -2   4  -9 5067.13 461.142  13
  -2  -4 -10 6403.58 447.288   9
   2  -4  10 5417.16 400.595  14
   2  -4  10 5620.17 356.502   4
  -2   4 -10 5683.85 359.275   9
   2   4  10 6291.29 419.759  14
   2   4  11 2347.39 203.842  14
   2  -4  11 2430.31 212.328  14
  -2  -4 -11 2141.47 213.245   9
  -2  -5  13 107494. 2208.28   7
  -2   5  13 107387. 2226.69  14
  -2  -5  13 108883. 2150.56   4
  -2   5  12 4495.76 361.219  14
  -2  -5  12 4366.07 331.170   4
   2  -5 -12 4090.57 296.724   9
  -2  -5  12 4300.75 360.109   7
  -2  -5  11 30474.8 1138.26   7
   2  -5 -11 27591.1 989.470   9
  -2  -5  11 29384.9 1057.64   4
  -2   5  11 28211.9 1083.03  14
  -2  -5  10 22496.4 1007.24   7
  -2  -5  10 23253.3 974.826   4
  -2   5  10 22654.7 997.311  14
   2  -5 -10 24052.6 947.880   9
   2  -5 -10 22052.0 910.983   8
  -2  -5   9 293600. 5754.95   4
   2  -5  -9 276864. 5647.65   8
   2  -5  -9 281547. 5628.50   9
  -2   5   9 287416. 5773.06  14
  -2  -5   9 298599. 5811.45   7
  -2   5   8 53039.5 1623.22  14
  -2  -5   8 54006.9 1627.12   7
  -2   5   8 51765.2 2722.62  11
  -2  -5   8 53934.9 2609.96   2
  -2  -5   8 56238.0 1642.28   4
   2   5  -8 59102.1 2868.27  10
   2  -5  -8 52914.0 1587.09   8
  -2   5   7 60612.7 2750.06  11
   2   5  -7 59496.0 2744.74  10
  -2   5   7 51699.0 2150.80   2
  -2  -5   7 55760.0 2519.75   2
  -2   5   6 7366.35 844.825  11
   2   5  -6 6306.70 825.227  10
  -2   5   6 5438.51 603.614   2
  -2  -5   6 6631.45 766.438   2
   2  -5  -5 420385. 8533.31   1
  -2   5   5 423327. 9162.16  11
  -2   5   5 410064. 8461.17   2
   2   5  -5 427307. 9255.44  10
  -2  -5   5 431828. 8871.97   2
  -2  -5   4 6140.89 612.070   2
   2   5  -4 5721.56 673.161  10
   2  -5  -4 5132.16 577.285   1
  -2   5   4 5720.21 550.928   2
  -2   5   4 5867.93 678.769  11
  -2  -5   3 81256.5 2388.50   2
   2  -5  -3 78848.1 2527.91   1
  -2   5   3 85573.7 2672.76  11
   2  -5  -3 76623.5 1896.73  12
   2   5  -3 79759.5 2559.99  10
   2  -5  -3 79374.5 1875.91   3
   2  -5  -2 13457.6 646.992  12
  -2   5   2 14332.1 944.617  11
  -2  -5   2 13622.0 786.606   3
  -2  -5   2 14174.5 774.076   2
   2  -5  -2 12618.4 876.652   1
   2   5  -2 13458.8 856.791  10
   2  -5  -1 268668. 5344.85  12
  -2   5   1 267238. 5780.61  11
   2   5  -1 264797. 5404.97  11
  -2  -5   1 278943. 5528.63   3
   2   5   0 14057.2 621.305  12
  -2   5   0 15241.6 877.363  10
   2  -5   0 14928.0 854.836  12
   2   5   0 15585.7 921.216  11
   2  -5   0 14126.0 910.506   1
  -2  -5   0 14494.3 830.501   3
   2  -5   1 35743.5 1504.38   1
   2  -5   1 34625.8 1496.27  12
   2   5   1 34566.4 1579.10  11
  -2   5  -1 34384.1 1485.30  10
  -2  -5  -1 34591.6 1416.74   3
   2  -5   2 53361.0 1893.65   1
   2  -5   2 53544.5 2106.18  12
  -2   5  -2 50840.0 2005.92  10
   2   5   2 52009.0 2191.85  11
  -2  -5  -2 50407.7 1879.25   3
   2  -5   3 222657. 5003.03   1
   2  -5   3 234438. 5735.17  12
  -2   5  -3 217073. 5490.68  10
   2   5   3 224735. 5882.84  11
  -2  -5  -3 224968. 5282.91   3
  -2   5  -4 86585.1 3128.07  10
   2  -5   4 90678.8 3278.32  12
   2   5   4 88194.4 3443.39  11
  -2  -5  -4 89388.0 2966.48   3
   2   5   5 58515.7 2923.06  11
   2  -5   5 64436.4 2839.92  12
  -2   5  -5 64402.3 2733.44  10
  -2  -5  -5 60323.0 2520.60   3
  -2  -5  -6 40286.4 2166.48   3
  -2  -5  -6 41209.5 1357.48   9
   2   5   6 41408.8 2557.14  11
  -2   5  -6 44563.3 2335.06  10
   2  -5   6 40327.1 1293.10   7
  -2   5  -6 41699.8 1466.91  13
   2  -5   6 41298.6 1401.86  14
   2  -5   6 41699.2 2364.60  12
  -2  -5  -7 87694.1 2311.45   9
  -2   5  -7 86006.8 2391.16  13
   2  -5   7 86924.7 2212.53   7
   2  -5   7 88001.3 2325.07  14
   2   5   8 4583.73 406.408  14
  -2  -5  -8 4942.80 449.869   9
  -2   5  -8 4486.37 455.219  13
   2  -5   8 4500.58 420.168  14
   2  -5   8 5340.42 413.851   7
   2  -5   9 65773.4 1725.37   7
  -2   5  -9 66832.9 1878.03  13
   2   5   9 64048.5 1743.34  14
  -2  -5  -9 66791.5 1860.70   9
   2  -5   9 67993.3 1804.59  14
   2  -5  10 1213.65 179.346  14
  -2   5 -10 1561.85 171.640   9
  -2  -5 -10 1432.61 215.658   9
   2   5  10 1234.63 177.469  14
   2  -5  11 49009.9 1132.35  14
  -2  -5 -11 50320.2 1216.87   9
  -2   6  13 6517.55 299.783  14
  -2  -6  13 7570.31 323.889   7
  -2  -6  12 6455.68 409.629   7
  -2  -6  12 6217.40 358.530   4
  -2   6  12 5908.42 385.954  14
  -2  -6  11 2595.49 280.519   4
  -2   6  11 2392.60 297.797  14
  -2  -6  11 2650.72 315.717   7
  -2   6  10 66843.5 1892.12  14
  -2  -6  10 70492.1 1868.74   4
  -2  -6  10 67968.0 1919.99   7
   2  -6 -10 63932.0 1726.81   9
  -2  -6   9 269.609 164.155   7
  -2   6   9 213.426 145.638  14
  -2  -6   9 211.160 156.747   4
   2  -6  -9 107.817 116.224   8
  -2   6   8 243649. 4910.60  14
  -2  -6   8 228391. 4865.78   7
  -2  -6   8 248742. 4894.47   4
  -2  -6   8 245537. 6639.27   2
  -2   6   8 235777. 6918.59  11
   2   6  -8 238667. 6813.96  10
   2  -6  -8 230073. 4815.93   8
   2  -6  -7 57.3473 108.391   8
  -2   6   7 169.435 277.851  11
  -2  -6   7-8.54321 108.741   7
   2   6  -7-36.7072 273.019  10
  -2  -6   7-47.6268 114.495   4
  -2  -6   7-134.227 185.222   2
  -2   6   7 53.9343 95.6141  14
  -2  -6   6 314797. 7470.09   2
  -2   6   6 299816. 6877.23   2
  -2   6   6 318126. 7786.12  11
  -2   6   5 3660.41 483.894   2
  -2  -6   5 5105.19 648.505   2
  -2   6   5 4175.78 647.359  11
   2   6  -5 3810.67 647.437  10
   2  -6  -5 4464.86 562.068   1
  -2   6   4 409410. 8437.21   2
  -2  -6   4 421164. 8724.29   2
   2  -6  -4 412100. 8767.17   1
   2   6  -4 423644. 9091.51  10
  -2   6   4 416800. 9039.27  11
  -2   6   3 1315.73 368.648  11
   2  -6  -3 1489.65 360.474   1
   2   6  -3 1285.41 368.546  10
  -2   6   2 36367.4 1650.06  11
   2   6  -2 34658.1 1579.45  10
   2  -6  -2 36924.5 1699.29   1
  -2  -6   2 36705.9 1492.80   3
  -2   6   1 807.438 260.874  11
   2   6  -1 691.649 181.913  11
   2  -6  -1 612.702 266.683   1
  -2  -6   1 432.092 200.761   3
   2  -6   0 238715. 5510.97   1
   2  -6   0 227519. 5039.98  12
   2   6   0 229039. 5256.86  11
  -2   6   0 243182. 5404.72  10
  -2  -6   0 234067. 5208.53   3
   2   6   1 5250.12 625.629  11
  -2   6  -1 5168.57 604.098  10
   2  -6   1 4434.87 537.359  12
   2  -6   1 5325.20 595.643   1
  -2  -6  -1 5172.43 560.931   3
   2  -6   2 5888.44 623.428   1
  -2   6  -2 5954.02 693.894  10
   2  -6   2 5539.42 646.036  12
   2   6   2 5598.47 711.760  11
  -2  -6  -2 5228.00 581.492   3
   2   6   3 16894.9 1347.44  11
  -2   6  -3 19923.7 1347.84  10
   2  -6   3 18186.3 1081.46   1
  -2  -6  -3 17822.6 1180.04   3
   2  -6   3 20482.1 1362.06  12
   2  -6   4 115790. 3858.02  12
  -2   6  -4 111597. 3786.77  10
   2   6   4 111638. 4104.52  11
  -2  -6  -4 113385. 3586.28   3
  -2  -6  -5 4178.98 378.852   9
   2  -6   5 4715.84 729.277  12
   2  -6   5 4222.92 359.357   7
  -2  -6  -5 4877.54 696.428   3
   2   6   5 4461.95 817.253  11
  -2   6  -5 3488.11 643.906  10
  -2   6  -5 4768.25 452.976  13
  -2  -6  -6 64809.2 1845.02   9
  -2   6  -6 63820.9 1958.97  13
   2  -6   6 65799.7 1875.16  14
   2   6   6 63951.8 3301.21  11
  -2  -6  -6 64229.6 2861.89   3
  -2   6  -6 69768.1 3075.88  10
   2  -6   6 67259.7 1795.72   7
  -2  -6  -7 21023.2 949.534   9
   2  -6   7 20311.1 923.527  14
  -2   6  -7 20634.5 998.004  13
   2  -6   7 21773.1 894.856   7
  -2   6  -8 265466. 5546.46  13
   2  -6   8 278838. 5357.21   7
  -2  -6  -8 274309. 5516.56   9
   2  -6   8 275068. 5425.91  14
   2  -6   9 266.927 119.934   7
   2  -6   9 184.588 116.288  14
  -2   6  -9 225.283 150.893  13
  -2  -6  -9 205.934 149.228   9
   2  -6  10 20892.7 681.961   7
   2  -6  10 23343.1 735.892  14
  -2  -6 -10 23354.5 821.688   9
  -2  -6 -11 1555.37 153.007   9
  -2  -7  12 5460.40 283.433   4
  -2  -7  12 5740.02 346.211   7
  -2   7  12 4838.17 308.139  14
  -2   7  11 24449.5 899.657  14
  -2  -7  11 24687.1 917.090   7
  -2  -7  11 24724.5 835.067   4
  -2   7  10 28122.5 1068.36  14
  -2  -7  10 30397.3 1039.35   4
  -2  -7  10 28024.4 1066.59   7
  -2  -7   9 230212. 4599.11   4
  -2  -7   9 222685. 4660.03   7
  -2   7   9 219066. 4640.59  14
  -2  -7   8 119.164 122.536   4
  -2  -7   8 212.438 152.170   7
   2  -7  -8 625.186 162.756   8
  -2   7   8 292.350 148.882  14
  -2  -7   7 37972.9 1262.09   7
  -2  -7   7 36701.8 1240.83   4
  -2   7   7 35099.0 2250.49  11
  -2   7   7 35484.8 1238.96  14
   2   7  -7 35618.1 2213.28  10
   2  -7  -7 32370.2 1189.40   8
  -2  -7   6 8283.64 515.374   7
  -2   7   6 6649.07 911.714  11
   2   7  -6 8052.04 1000.88  10
  -2   7   6 7220.76 495.558  14
  -2  -7   6 7902.75 514.904   4
   2  -7  -6 8130.05 524.461   8
  -2   7   5 193542. 5541.14  11
  -2   7   5 200547. 4894.66   2
   2   7  -5 192654. 5555.47  10
   2  -7  -5 194009. 5060.90   1
  -2   7   4 82661.3 3086.19  11
  -2   7   4 82849.0 2677.24   2
   2   7  -4 83078.1 3123.36  10
   2  -7  -4 80336.6 2891.44   1
  -2   7   3 105285. 3425.68  11
   2  -7  -3 100493. 3321.92   1
   2   7  -3 100393. 3356.10  10
  -2   7   2 3019.00 514.494  11
   2   7  -2 2782.37 474.645  10
  -2  -7   2 3491.12 485.700   3
   2  -7  -2 2974.06 515.980   1
   2  -7  -1 351940. 7681.28   1
  -2   7   1 334956. 7493.33  11
  -2  -7   1 340506. 7262.07   3
   2   7   0 155.095 143.048  11
   2  -7   0 456.417 199.887   1
  -2   7   0 521.835 237.019  10
  -2  -7   0 16.4721 186.610   3
   2  -7   1 139853. 3935.45   1
  -2   7  -1 140290. 4035.73  10
  -2  -7  -1 135682. 3775.36   3
   2   7   1 135699. 3939.67  11
  -2  -7  -2 1069.94 295.432   3
   2  -7   2 1876.87 397.706   1
   2   7   2 1007.14 348.092  11
  -2   7  -2 1048.86 371.212  10
  -2  -7  -3 214645. 5513.31   3
   2  -7   3 222019. 5629.70  12
   2   7   3 214205. 6045.63  11
  -2   7  -3 225772. 5952.62  10
   2  -7   3 222303. 5340.57   1
   2  -7   4 87394.4 2139.51   7
   2  -7   4 91975.6 3301.98  12
   2   7   4 82569.2 3546.53  11
  -2   7  -4 90768.7 3435.00  10
  -2  -7  -4 83127.1 2134.35   9
  -2  -7  -4 87385.5 2355.17   5
  -2  -7  -4 85397.7 3128.63   3
  -2   7  -5 195619. 4398.41  13
   2  -7   5 205282. 4164.44   7
   2   7   5 212389. 6479.58  11
  -2   7  -5 216190. 6033.68  10
  -2  -7  -5 199145. 4221.74   9
  -2  -7  -5 200885. 5634.47   3
   2  -7   6 103157. 2558.77  14
  -2   7  -6 104937. 2728.62  13
   2  -7   6 109878. 2529.44   7
  -2  -7  -6 102625. 2576.98   9
   2  -7   7 86582.4 2200.09  14
   2  -7   7 88672.4 2183.38   7
  -2   7  -7 87297.1 2364.21  13
  -2  -7  -7 84905.2 2251.36   9
   2  -7   8 1138.70 197.392  14
  -2  -7  -8 1737.83 268.669   9
   2  -7   8 1188.79 201.865   7
  -2   7  -8 1082.62 242.295  13
  -2   7  -9 78624.9 1927.03  13
  -2  -7  -9 78880.3 1934.30   9
   2  -7   9 76613.8 1766.11  14
   2  -7  10 392.113 89.3070   7
  -2  -7 -10 559.191 134.469   9
  -2  -8  12 120388. 2364.63   7
  -2  -8  11 2077.04 233.378   7
  -2  -8  11 1954.03 186.108   4
  -2   8  11 1942.43 214.597  14
  -2  -8  10 103948. 2274.60   4
  -2  -8  10 100359. 2376.33   7
  -2   8  10 100403. 2374.86  14
  -2  -8   9 7263.95 513.163   7
  -2  -8   9 7117.18 463.789   4
  -2   8   9 5787.42 453.229  14
  -2  -8   8 49466.1 1540.40   7
  -2   8   8 52569.4 1579.24  14
  -2  -8   8 55371.1 1547.13   4
   2  -8  -8 45989.4 1494.66   8
  -2   8   7 53957.3 1637.04  14
  -2  -8   7 55013.7 1646.79   7
   2  -8  -7 52818.6 1632.93   8
  -2   8   6 43098.7 1378.14  14
  -2  -8   6 43069.5 1353.45   7
  -2  -8   6 45729.1 1383.98   4
  -2   8   6 38573.6 2357.07  11
   2   8  -6 45494.8 2505.30  10
   2  -8  -6 40249.5 1372.44   8
  -2  -8   5 927.423 182.796   7
  -2   8   5 534.984 302.089  11
   2   8  -5 656.811 387.812  10
   2  -8  -5 547.625 296.983   1
   2  -8  -5 941.976 198.577   8
  -2   8   4 62837.8 2803.08  11
  -2   8   4 65870.8 2432.49   2
   2   8  -4 62465.6 2790.73  10
   2  -8  -4 63164.0 2640.50   1
   2  -8  -3 2820.11 552.663   1
   2   8  -3 2473.93 536.748  10
  -2   8   3 3754.87 629.226  11
   2   8  -2 70033.7 2786.10  10
   2  -8  -2 70436.4 2769.26   1
  -2   8   2 69851.4 2750.25  11
   2  -8  -1 1955.92 442.991   1
  -2  -8   1 2284.78 421.355   3
  -2   8   1 1321.09 386.039  11
   2  -8   0 290890. 6991.00   1
  -2  -8   0 289561. 6716.28   3
  -2   8   0 307051. 7155.90  10
  -2  -8  -1 1015.75 306.624   3
   2  -8   1 337.102 242.127   1
   2   8   1 327.587 247.189  11
  -2   8  -1 549.466 269.214  10
   2  -8   2 166334. 3712.88   8
   2   8   2 171641. 4966.14  11
  -2   8  -2 172883. 5041.52  10
  -2  -8  -2 168277. 4656.56   3
   2  -8   2 166845. 4647.76   1
   2  -8   3 63632.5 2461.54   1
   2   8   3 59116.8 2829.78  11
  -2   8  -3 63385.1 2844.06  10
   2  -8   3 64618.7 1878.07   8
  -2  -8  -3 60217.3 1711.67   9
  -2  -8  -3 65286.5 1906.00   5
  -2  -8  -3 59741.6 2544.05   3
   2  -8   3 64725.4 1767.17   7
   2   8   4 310790. 8298.74  11
  -2   8  -4 328981. 8170.84  10
  -2  -8  -4 317569. 6160.12   9
  -2  -8  -4 310878. 7660.65   3
   2  -8   4 318022. 6129.78   7
   2  -8   5 8963.63 555.934   7
  -2   8  -5 8888.56 643.998  13
  -2   8  -5 10118.2 1146.01  10
  -2  -8  -5 8722.81 575.156   9
   2  -8   6 1850.53 258.773   7
  -2   8  -6 2235.31 333.005  13
  -2  -8  -6 2080.24 297.561   9
  -2   8  -7 2692.21 351.357  13
   2  -8   7 2695.51 300.017   7
  -2  -8  -7 2702.54 322.521   9
  -2   8  -8 62386.7 1726.51  13
  -2  -8  -8 60946.0 1699.39   9
   2  -8   8 61710.0 1595.06   7
  -2   8  -9 1162.79 192.798  13
   2  -8   9 1087.94 158.151   7
  -2  -8  -9 1122.16 183.675   9
  -2  -8 -10 4224.81 263.762   9
  -2  -9  11 8732.00 413.849   7
  -2  -9  10 11674.6 563.234   7
  -2   9   9 62831.5 1696.69  14
  -2  -9   9 66503.4 1747.11   7
  -2  -9   9 67338.3 1630.10   4
  -2  -9   8 14672.0 733.344   7
  -2  -9   8 16801.0 714.269   4
  -2   9   8 14647.8 717.031  14
  -2  -9   7 16990.6 801.619   7
   2  -9  -7 15732.3 790.062   8
  -2  -9   6 7083.63 490.128   7
   2  -9  -6 6450.12 502.464   8
   2  -9  -5 143537. 4512.95   1
  -2   9   5 154423. 5095.62  11
   2   9  -5 155141. 5120.74  10
   2  -9  -5 146348. 3381.72   8
  -2  -9   5 153891. 3282.49   7
  -2  -9   4 6099.94 436.420   7
   2   9  -4 4546.94 803.251  10
  -2   9   4 7077.69 942.740  11
   2  -9  -4 6160.22 496.379   8
   2  -9  -4 5124.90 771.468   1
  -2   9   3 32123.0 1938.91  11
   2  -9  -3 32126.7 1922.45   1
   2   9  -3 31493.6 1981.81  10
   2  -9  -3 33191.5 1223.35   8
  -2   9   2 120855. 3993.05  11
   2   9  -2 120254. 4127.96  10
  -2   9   2 117956. 2695.08   6
   2  -9  -2 121246. 2898.13   8
   2  -9  -2 120774. 4041.04   1
  -2  -9   1 153641. 4570.97   3
   2   9  -1 158694. 4907.49  10
  -2   9   1 177501. 5049.62  10
  -2  -9   1 169240. 3606.29   9
   2  -9  -1 164807. 3699.41   8
   2  -9  -1 166560. 4912.54   1
  -2   9   0 32009.9 1921.34  10
  -2  -9   0 31926.9 1753.35   3
  -2  -9   0 33450.3 1174.73   9
   2  -9   0 35383.9 1291.17   8
   2  -9   0 35527.5 1956.69   1
   2  -9   1 37633.3 1992.84   1
  -2   9  -1 38172.9 2134.35  10
  -2  -9  -1 34820.8 1205.50   9
  -2  -9  -1 34177.5 1211.55   5
  -2  -9  -1 33716.6 1821.12   3
   2  -9   1 36640.6 1328.23   8
   2  -9   2 12899.8 710.996   7
   2  -9   2 12474.7 1100.95   1
  -2   9  -2 11653.2 1190.06  10
  -2  -9  -2 11549.9 692.204   5
  -2  -9  -2 10025.7 1001.43   3
   2  -9   2 14311.3 785.088   8
  -2  -9  -2 12891.8 677.848   9
   2  -9   3 118746. 2757.31   7
   2   9   3 106236. 4055.60  11
  -2   9  -3 121497. 4316.67  10
  -2  -9  -3 115424. 2733.03   9
   2  -9   3 115043. 3687.94   1
   2  -9   3 115276. 2897.41   8
  -2  -9  -3 110612. 3821.04   3
   2  -9   4 34009.6 1187.78   7
  -2  -9  -4 34247.3 1221.80   9
  -2   9  -5 53357.8 1743.00  13
   2  -9   5 53211.6 1554.90   7
  -2  -9  -5 53165.3 1619.08   9
  -2   9  -6 2453.73 343.990  13
  -2  -9  -6 2611.37 323.229   9
   2  -9   6 2637.20 297.182   7
  -2   9  -7 83755.8 2183.32  13
   2  -9   7 84080.7 2031.44   7
  -2  -9  -7 83548.7 2121.92   9
   2  -9   8 66.5506 100.188   7
  -2  -9  -8 121.064 116.410   9
  -2   9  -8 62.3397 120.274  13
  -2   9  -9 78662.8 1664.01  13
  -2  -9  -9 79548.0 1702.46   9
  -2 -10  11 6102.27 276.081   7
  -2  10  11 6595.38 282.715   6
  -2 -10  10 18822.5 664.574   7
  -2 -10   9 1283.40 197.211   7
  -2 -10   8 111604. 2562.33   7
  -2 -10   7 227.073 136.263   7
  -2 -10   6 88832.5 2205.56   7
   2 -10  -6 90789.8 2331.34   8
  -2 -10   5 2669.49 300.828   7
   2 -10  -5 2956.75 354.452   8
   2  10  -4 280330. 7608.86  10
  -2 -10   4 276540. 5385.18   7
   2 -10  -4 259714. 7078.01   1
  -2  10   4 281330. 7488.48  11
   2 -10  -4 274336. 5618.19   8
   2 -10  -3 1080.62 236.442   8
   2  10  -3 1632.55 541.534  10
   2 -10  -3 1467.66 449.262   1
  -2 -10   3 1270.98 214.405   7
   2 -10  -2 105669. 3889.22   1
   2  10  -2 105126. 4065.03  10
  -2  10   2 117557. 4152.63  10
  -2  10   2 107300. 2564.16   6
   2 -10  -2 112289. 2802.21   8
   2 -10  -1 16268.9 1361.60   1
   2  10  -1 14719.9 1372.20  10
  -2  10   1 14248.2 700.025   6
  -2  10   1 15796.9 1415.84  10
   2 -10  -1 15519.3 849.177   8
   2 -10   0 154113. 4775.36   1
  -2  10   0 157457. 5080.13  10
  -2  10   0 148815. 3256.80   6
   2  10   0 144532. 4836.18  10
  -2 -10   0 153576. 3431.79   9
  -2 -10   0 144041. 4528.81   3
   2 -10   0 158395. 3609.54   8
   2 -10   1 25917.7 1701.65   1
  -2  10  -1 26844.1 1916.20  10
  -2 -10  -1 25729.1 1048.57   9
  -2 -10  -1 24399.9 1612.84   3
   2 -10   1 27068.3 1162.24   8
   2 -10   2 7589.74 546.179   7
   2 -10   2 6453.95 820.029   1
  -2  10  -2 6122.19 904.461  10
  -2 -10  -2 6846.25 510.396   9
  -2 -10  -2 5151.32 744.733   3
   2 -10   2 6849.77 560.652   8
   2 -10   3 24186.2 990.936   7
  -2 -10  -3 22985.1 981.866   9
   2 -10   4 117182. 2733.79   7
  -2 -10  -4 114931. 2775.92   9
   2 -10   5 21633.3 879.169   7
  -2  10  -5 21185.3 1000.31  13
  -2 -10  -5 21808.1 933.968   9
   2 -10   6 92006.9 2169.86   7
  -2  10  -6 89493.2 2330.27  13
  -2 -10  -6 90539.6 2250.28   9
   2 -10   7 9278.71 488.852   7
  -2 -10  -7 8888.85 520.289   9
  -2  10  -7 9165.02 544.450  13
   2 -10   8 188573. 3571.76   7
  -2  10  -8 186225. 3670.06  13
  -2 -10  -8 189369. 3692.35   9
  -2 -10  -9 3167.28 207.605   9
  -2  11  10 34313.8 854.182   6
  -2 -11  10 28831.8 771.623   7
  -2  11   9 100253. 2204.17   6
  -2 -11   9 100972. 2133.85   7
  -2 -11   8 323.505 120.482   7
  -2 -11   7 38420.0 1181.77   7
  -2 -11   6 11577.4 600.925   7
   2 -11  -6 11446.4 647.871   8
  -2 -11   5 195799. 3958.40   7
   2 -11  -5 188386. 4134.73   8
  -2 -11   4 60431.4 1667.89   7
  -2  11   4 61493.7 1754.99   6
   2 -11  -4 63666.8 1872.85   8
  -2 -11   3 50439.1 1448.16   7
  -2  11   3 49447.9 1507.13   6
   2 -11  -3 48497.3 1630.81   8
  -2  11   2 11568.3 638.077   6
   2 -11  -2 11751.9 735.859   8
  -2  11   1 166605. 3578.07   6
   2 -11  -1 171384. 3898.71   8
   2 -11   0 36986.1 1411.94   8
   2 -11   1 207081. 4364.17   7
   2 -11   1 200585. 4419.45   8
  -2 -11  -2 16646.9 825.927   9
   2 -11   2 16283.2 818.047   7
   2 -11   2 16721.7 897.509   8
   2 -11   3 115189. 2691.34   7
  -2 -11  -3 109716. 2701.46   9
   2 -11   4 4965.33 408.613   7
  -2 -11  -4 4907.09 424.444   9
   2 -11   5 46033.9 1347.24   7
  -2  11  -5 47463.3 1514.58  13
  -2 -11  -5 46221.9 1417.25   9
   2 -11   6 16267.8 664.700   7
  -2  11  -6 16768.5 756.858  13
  -2 -11  -6 16043.5 712.812   9
   2 -11   7 50460.1 1264.21   7
  -2 -11  -7 50728.4 1327.81   9
  -2  11  -7 49912.0 1329.57  13
  -2  11  -8 679.293 114.677  13
   2 -11   8 719.738 101.653   7
  -2 -11  -8 781.086 122.333   9
  -2  12   9 1386.49 155.123   6
  -2 -12   9 832.086 103.722   7
  -2 -12   8 33104.5 902.004   7
  -2  12   8 32309.3 976.191   6
  -2 -12   7 3997.88 302.565   7
  -2  12   7 4208.76 344.266   6
  -2 -12   6 9247.01 494.820   7
  -2  12   6 10659.3 578.968   6
  -2 -12   5 5691.42 386.605   7
  -2  12   5 6128.46 446.281   6
   2 -12  -5 5464.00 436.405   8
  -2 -12   4 45551.6 1297.54   7
  -2  12   4 44682.7 1380.25   6
   2 -12  -4 43645.2 1444.31   8
  -2  12   3 741.733 183.408   6
  -2 -12   3 833.214 164.890   7
   2 -12  -3 614.578 191.643   8
  -2  12   2 92364.0 2262.61   6
   2 -12  -2 94929.1 2490.23   8
  -2  12   1 11848.9 608.020   6
   2 -12  -1 12027.9 740.324   8
   2 -12   0 152891. 3502.90   7
   2 -12   0 146342. 3496.59   8
   2 -12   1 5256.71 459.904   7
   2 -12   1 5708.39 513.076   8
  -2 -12  -2 113106. 2760.78   9
   2 -12   2 122303. 2790.88   7
   2 -12   3 3630.70 348.355   7
  -2 -12  -3 3571.12 354.967   9
   2 -12   4 211627. 4178.83   7
  -2  12  -4 209940. 4387.23  13
  -2 -12  -4 205731. 4242.04   9
   2 -12   5 11506.3 539.301   7
  -2  12  -5 11470.3 613.990  13
  -2 -12  -5 11410.9 574.161   9
  -2  12  -6 13156.0 582.979  13
  -2 -12  -6 13265.5 567.408   9
   2 -12   6 13264.4 536.492   7
  -2  12  -7 7418.95 339.904  13
  -2 -12  -7 7652.89 345.519   9
   2 -12   7 7176.32 325.917   7
  -2  13   8 42955.8 1026.56   6
  -2 -13   7 75966.5 1607.08   7
  -2  13   7 79825.3 1746.48   6
  -2 -13   6 10643.1 453.685   7
  -2  13   6 11215.7 524.329   6
  -2 -13   5 158152. 3196.33   7
  -2  13   5 170928. 3365.39   6
   2 -13  -4 287.384 133.936   8
  -2 -13   4 115.798 85.9676   7
  -2  13   4 448.233 134.799   6
  -2  13   3 45960.4 1304.25   6
   2 -13  -3 45917.9 1419.25   8
  -2  13   2 39469.5 1169.60   6
   2 -13  -2 41870.8 1364.58   8
   2 -13  -1 95804.2 2392.96   7
   2 -13  -1 89048.1 2340.85   8
   2 -13   0 938.624 220.675   8
   2 -13   0 1194.51 246.247   7
   2 -13   1 50663.2 1496.58   7
   2 -13   2 4668.22 376.754   7
   2 -13   3 61064.9 1568.95   7
   2 -13   4 17749.6 665.139   7
  -2  13  -4 17715.8 746.271  13
   2 -13   5 44805.2 1155.06   7
  -2  13  -5 47211.4 1228.48  13
   2 -13   6 3540.27 218.826   7
  -2  13  -6 3252.89 209.250  13
   2 -14  -6 72916.6 1760.21   7
  -2  14   6 95225.5 1758.18   6
  -2  14   5 1909.76 179.417   6
  -2  14   4 112996. 2309.23   6
   2 -14  -4 114892. 2522.84   7
   2 -14  -3 4050.29 341.676   7
   2 -14  -2 63348.4 1661.36   7
   2 -14  -1 9391.63 520.203   7
   2 -14   0 48071.1 1340.24   7
   2 -14   1 530.627 147.379   7
   2 -14   2 5356.50 346.411   7
   2 -14   3 27523.0 825.616   7
  -2  14  -3 27821.4 895.198  13
   2 -14   4 75483.3 1611.73   7
  -2  14  -4 75778.2 1658.99  13
   2 -14   5 6970.36 281.440   7
   2 -15  -4 14618.8 484.596   7
   2 -15  -3 23626.2 705.838   7
   2 -15  -2 131.370 76.8964   7
   2 -15  -1 101270. 2103.76   7
   2 -15   0 15307.0 547.495   7
   2 -15   1 86834.2 1810.00   7
   2 -15   2 5222.14 266.849   7
  -2  15  -2 4993.11 286.999  13
   2 -15   3 73904.9 1473.15   7
  -3   0  14 176828. 3275.80  14
  -3   0  14 179738. 3295.73   4
  -3   0  13 119.667 85.9952  14
   3   0 -13 96.7210 103.070   8
  -3   0  13 1.09909 102.170   4
   3   0 -13 69.1289 123.062   9
  -3   0  12 134027. 2996.49  14
  -3   0  12 133248. 2993.91   4
  -3   0  11 65.5632 133.792   7
  -3   0  11 71.9976 116.117  14
  -3   0  11 98.4852 150.114   4
  -3   0  10 412772. 7734.45  14
  -3   0  10 410655. 7879.98   7
  -3   0  10 391351. 7734.11   4
  -3   0   9-104.439 126.466  14
  -3   0   9 65.4499 130.944   4
  -3   0   9 324.803 288.502   2
  -3   0   9-46.2169 152.992   7
   3   0  -8 146750. 4145.49  10
  -3   0   8 141655. 4283.73   2
  -3   0   7 231.027 212.868  11
   3   0  -7 111.389 164.795  10
  -3   0   7 203.985 188.844   2
  -3   0   6 36952.4 1641.24  11
   3   0  -6 39892.9 1514.45  10
  -3   0   6 41644.6 1733.23   2
  -3   0   5 207.287 171.990  11
  -3   0   5 5.94224 165.244   2
   3   0  -5-51.6028 126.231  10
  -3   0   4 14105.1 890.327  11
   3   0  -4 15137.0 620.753  10
  -3   0   4 15010.4 841.533   2
  -3   0   3 30.4843 128.459   2
  -3   0   2 631183. 11283.5   2
  -3   0   2 624390. 10706.6   3
  -3   0   1 69.1614 55.4684   3
   3   0  -1 86.8133 124.420  12
   3   0   0 598322. 11128.5  12
  -3   0   0 599753. 10660.0   3
  -3   0  -1 163.542 98.6091  10
   3   0   1-86.2872 187.081  12
  -3   0  -2 81337.8 2147.20  10
   3   0   2 81757.1 2690.42  12
   3   0   3-143.847 228.209  12
  -3   0  -3 167.630 139.605  10
   3   0   4 750223. 15081.4  12
  -3   0  -4 740977. 14151.2  10
   3   0   5-131.372 217.763  12
  -3   0  -5-41.3344 193.135  10
   3   0   6 14987.1 1425.29  12
   3   0   6 11762.5 724.600  14
  -3   0  -6 12951.4 736.574  13
  -3   0  -6 14079.4 1248.29   3
  -3   0  -6 12700.6 678.251   9
   3   0   6 12834.9 1301.53  11
   3   0   7 173.650 143.480  14
   3   0   7-114.035 246.473  12
  -3   0  -7-193.430 307.633   3
  -3   0  -7-13.7906 129.601   9
   3   0   8 46140.1 1568.26  14
  -3   0  -8 46665.9 1451.52   9
   3   0   9-95.1229 140.850  14
  -3   0  -9 3.67490 110.132   9
   3   0  10 7708.34 469.304  14
  -3   0 -10 7769.32 408.565   9
   3   0  11-15.3903 70.8863  14
   3   0  11-67.2227 62.2483   4
  -3   0 -11 32.2336 45.0807   9
  -3   1  14 370.940 93.3449  14
  -3  -1  14 345.975 85.6615   4
  -3   1  14 374.593 76.1935   4
   3   1 -14 456.024 87.3398   9
  -3  -1  13 123415. 2631.38   4
  -3   1  13 121389. 2588.42   4
   3  -1 -13 128162. 2614.52   9
  -3  -1  13 121565. 2572.03  14
  -3   1  13 124006. 2658.64  14
   3  -1 -13 120374. 2581.35   8
   3   1 -13 126559. 2665.53   8
   3  -1 -12 1810.13 266.328   8
  -3  -1  12 1681.23 236.148  14
  -3  -1  12 2219.92 312.821   7
  -3  -1  12 2128.70 282.078   4
  -3   1  12 1859.64 253.615   4
  -3   1  12 2095.54 284.040  14
  -3   1  11 25077.8 1048.33  14
  -3  -1  11 24761.3 1002.18  14
  -3  -1  11 24730.2 1081.64   7
  -3   1  11 24775.8 1013.18   4
  -3  -1  11 23617.3 1015.35   4
  -3   1  10 17888.2 900.044   7
  -3   1  10 16451.0 831.286  14
  -3  -1  10 15898.5 794.492  14
  -3  -1  10 15932.3 863.671   7
  -3   1  10 15522.8 798.629   4
  -3  -1  10 15286.6 811.459   4
  -3   1   9 155963. 3453.92   7
  -3  -1   9 147275. 3279.69  14
  -3  -1   9 146027. 4659.23   2
  -3   1   9 138367. 3276.84   4
   3   1  -9 146470. 4536.52  10
  -3  -1   9 147185. 3418.07   7
  -3  -1   9 146740. 3356.71   4
  -3   1   9 156562. 3363.57  14
  -3   1   9 136212. 4447.06   2
  -3   1   8 31375.7 1734.00  11
   3   1  -8 34669.9 1771.35  10
  -3   1   8 30743.1 1714.67   2
  -3  -1   8 32138.8 1789.96   2
  -3   1   7 15104.9 1113.55  11
   3   1  -7 13785.4 982.930  10
  -3   1   7 14518.4 1069.74   2
  -3  -1   6 166.320 126.765  11
  -3   1   6-1.14057 162.566  11
  -3   1   6 249.840 203.174   2
   3   1  -6 114.871 128.437  10
  -3  -1   6 50.9027 184.262   2
   3   1  -5 516551. 9817.77  10
  -3   1   5 530318. 10267.0   2
  -3   1   5 553201. 10552.8  11
  -3  -1   5 536538. 10281.9   2
  -3   1   4 142963. 3513.22   2
   3   1  -4 149382. 3087.83  10
  -3   1   4 146121. 3736.47  11
  -3  -1   4 149505. 3513.34   2
  -3   1   3 8956.74 709.426  11
  -3   1   3 8610.29 601.509   2
   3   1  -3 8306.14 354.332  10
  -3  -1   3 9606.54 606.170   2
  -3  -1   2 567736. 9930.15   2
  -3  -1   2 534860. 9594.72   3
   3  -1  -1 409195. 7720.24  12
  -3  -1   1 402737. 7334.08   2
  -3   1   1 404626. 7022.18   3
   3   1  -1 406301. 7673.23  12
  -3  -1   1 387198. 7255.28   3
   3  -1   0 34328.6 1347.54  12
   3   1   0 33499.2 1296.38  12
  -3   1   0 33832.7 853.197  10
  -3  -1   0 32971.0 1110.06   3
   3  -1   1 193686. 4582.75  12
   3   1   1 192342. 4501.39  12
  -3   1  -1 196074. 3909.30  10
  -3  -1  -1 198037. 4196.41   3
  -3  -1  -2 137127. 3403.84   3
   3  -1   2 141440. 3886.17  12
   3   1   2 139858. 3820.22  12
  -3   1  -2 140739. 3254.47  10
   3  -1   3 344867. 7881.03  12
   3   1   3 347087. 7811.26  12
  -3   1  -3 353068. 7135.84  10
  -3  -1  -3 335105. 7214.36   3
   3   1   4 1534.19 440.744  12
   3  -1   4 1578.73 445.902  12
  -3   1  -4 1513.10 351.977  10
  -3  -1  -4 1219.55 318.137   3
  -3  -1  -5 40999.2 2056.79   3
   3   1   5 46018.5 2423.94  12
   3  -1   5 42915.0 2378.78  12
   3   1   5 43872.5 2424.94  11
  -3   1  -5 44504.2 2064.33  10
  -3  -1  -6 37962.9 2118.54   3
   3  -1   6 39318.4 1405.33  14
  -3   1  -6 37242.6 1354.34  13
   3   1   6 40909.4 2383.31  12
  -3   1  -6 37510.3 1268.56   6
   3   1   6 39097.5 2387.38  11
   3  -1   6 36973.7 2183.31  11
  -3   1  -6 38480.4 2071.74  10
   3   1   6 36511.1 1350.47  14
  -3  -1  -6 37847.7 1276.20   9
  -3   1  -6 36343.6 1231.76   9
   3  -1   6 37156.2 2301.86  12
   3  -1   7 128808. 3131.12  14
  -3  -1  -7 126625. 4462.54   3
  -3   1  -7 125631. 3065.15  13
   3   1   7 125456. 4579.14  12
   3  -1   7 128606. 4727.19  12
   3   1   7 127406. 4704.99  11
  -3  -1  -7 126201. 2961.66   9
  -3   1  -7 122088. 2892.04   9
   3   1   7 126144. 3079.44  14
   3  -1   8 14488.3 803.005  14
   3   1   8 11547.0 712.545  14
  -3  -1  -8 13295.4 708.091   9
  -3   1  -8 11408.9 636.787   9
   3   1   9 66374.6 1862.38  14
   3  -1   9 68678.0 1891.45  14
  -3  -1  -9 66791.7 1767.27   9
  -3   1  -9 65665.8 1704.83   9
   3   1  10 559.108 146.308  14
  -3  -1 -10 574.336 132.577   9
  -3   1 -10 547.060 113.389   9
   3  -1  10 605.101 166.246  14
   3   1  11 35807.3 897.358  14
   3  -1  11 37309.5 929.965  14
   3  -1  11 31889.9 805.584   4
   3   1  11 34725.9 881.070   4
  -3  -1 -11 33675.1 810.355   9
  -3  -2  14 50988.5 1144.78   4
   3   2 -14 50586.7 1123.34   9
  -3   2  14 52042.3 1177.96  14
  -3  -2  13 1911.39 225.098   4
  -3   2  13 2152.97 214.095   4
  -3  -2  13 1867.40 187.415  14
   3  -2 -13 2250.53 215.919   9
  -3   2  13 2202.26 247.499  14
   3  -2 -13 2328.13 221.518   8
  -3   2  12 3125.72 335.200  14
  -3   2  12 2783.59 288.160   4
  -3  -2  12 2777.37 311.693   4
   3  -2 -12 2788.67 297.383   9
  -3  -2  12 3026.56 292.182  14
  -3  -2  12 3186.40 357.000   7
   3  -2 -12 3647.46 344.639   8
  -3  -2  11 13605.1 686.030  14
  -3  -2  11 12396.8 752.020   7
  -3  -2  11 12123.1 702.815   4
  -3   2  11 11895.6 664.364   4
  -3   2  11 13300.5 742.061  14
   3  -2 -11 13134.1 725.540   8
  -3   2  10 13735.9 761.084  14
  -3  -2  10 12935.9 685.430  14
  -3  -2  10 12499.9 762.584   7
  -3  -2  10 12905.1 742.247   4
  -3   2  10 12383.2 688.448   4
  -3   2   9 3543.45 369.185  14
  -3  -2   9 3646.57 389.113   4
  -3  -2   9 3461.98 386.673   7
  -3   2   9 3261.83 349.696   4
   3   2  -9 3267.59 609.462  10
  -3   2   9 3671.25 626.450   2
  -3  -2   9 3635.11 681.016   2
  -3  -2   9 3446.58 350.489  14
  -3  -2   8 104683. 3568.10   2
   3   2  -8 96331.1 3345.06  10
  -3   2   8 102648. 3590.99  11
  -3   2   8 96977.9 3342.79   2
  -3   2   7 5236.37 717.227  11
   3   2  -7 5595.05 650.822  10
  -3   2   7 5653.70 658.206   2
  -3  -2   7 6921.68 767.619   2
  -3   2   6 132455. 3662.41   2
   3   2  -6 135783. 3574.33  10
  -3   2   6 141162. 4016.25  11
  -3  -2   6 142111. 3818.98   2
  -3   2   5 1361.89 348.190  11
   3   2  -5 1645.95 298.917  10
  -3   2   5 1544.33 317.808   2
  -3  -2   5 1101.44 263.321   2
  -3   2   4 374433. 7739.35  11
  -3   2   4 374101. 7410.58   2
   3   2  -4 362366. 6989.63  10
  -3  -2   4 367642. 7317.17   2
  -3   2   3 575.142 241.458  11
   3   2  -3 282.367 115.816  10
  -3  -2   3 486.253 167.480   2
   3   2  -2 93605.4 2031.04  10
   3  -2  -2 105631. 2526.03  12
  -3  -2   2 101322. 2320.64   2
  -3  -2   2 93699.1 2205.38   3
   3  -2  -1 70769.8 2003.07  12
  -3   2   1 63294.3 1492.30  10
  -3  -2   1 69426.2 1616.23   2
   3   2  -1 67292.3 1898.77  12
  -3  -2   1 63425.4 1706.74   3
   3  -2   0 191305. 4411.94  12
   3   2   0 193199. 4285.56  12
  -3   2   0 194539. 3868.13  10
  -3  -2   0 198594. 3625.64   2
  -3  -2   0 189675. 4069.22   3
  -3  -2  -1 6426.51 522.950   3
   3  -2   1 5608.73 595.946  12
   3   2   1 5724.66 559.707  12
  -3   2  -1 5433.60 442.226  10
   3  -2   2 5199.94 641.046  12
   3   2   2 5123.51 597.365  12
  -3   2  -2 6691.68 562.409  10
  -3  -2  -2 5275.40 531.077   3
   3  -2   3-53.8459 234.126  12
  -3  -2  -3 50.1716 144.578   3
  -3   2  -3 104.673 154.325  10
   3   2   3 81.9715 157.808  12
   3  -2   4 179589. 5210.71  12
   3   2   4 175471. 5068.02  12
  -3  -2  -4 171362. 4581.00   3
  -3   2  -4 174514. 4605.31  10
   3   2   5 3993.22 682.820  12
   3  -2   5 4811.16 788.858  12
  -3  -2  -5 3579.48 598.662   3
   3   2   5 4396.05 784.309  11
  -3   2  -5 4513.50 641.259  10
   3  -2   6 70157.7 2048.93  14
  -3  -2  -6 72096.3 3031.02   3
  -3   2  -6 69086.8 2010.12  13
  -3   2  -6 66729.7 1851.79   6
   3   2   6 70076.0 3138.30  12
   3  -2   6 73828.1 3342.07  12
  -3   2  -6 71836.8 2936.17  10
   3   2   6 67278.3 1967.27  14
  -3  -2  -6 71078.3 1928.37   9
   3   2   6 73923.6 3454.55  11
   3   2   7 1119.69 246.294  14
   3  -2   7 1051.10 254.336  14
  -3   2  -7 1208.95 249.676  13
  -3  -2  -7 1213.69 239.601   9
  -3   2  -7 1254.43 230.689   9
   3   2   8 325844. 6492.30  14
   3  -2   8 330056. 6574.06  14
  -3   2  -8 333357. 6555.89  13
  -3  -2  -8 324469. 6404.52   9
  -3   2  -8 331917. 6285.93   9
   3   2   9 721.165 177.996  14
   3  -2   9 668.770 201.829  14
  -3  -2  -9 596.446 156.753   9
  -3   2  -9 1121.63 183.090   9
   3   2  10 103460. 2277.15  14
  -3  -2 -10 102863. 2230.04   9
   3  -2  10 99398.7 2157.49   4
   3  -2  10 104943. 2333.93  14
  -3   2 -10 102201. 2105.21   9
   3   2  11 322.552 79.2423  14
   3  -2  11 294.826 83.3922  14
  -3  -2 -11 243.091 64.2790   9
  -3  -3  14 948.543 108.096   4
  -3   3  14 1178.36 129.629  14
  -3  -3  13 83473.7 1866.16   4
  -3   3  13 80261.9 1706.00   4
  -3   3  13 83585.6 1917.45  14
  -3   3  12 3398.64 346.848  14
  -3  -3  12 3905.78 375.335   7
  -3  -3  12 3327.25 336.077   4
  -3   3  12 3342.62 294.281   4
   3  -3 -12 3245.07 290.735   9
   3  -3 -12 3420.71 319.974   8
  -3   3  11 19210.7 905.568  14
  -3  -3  11 20001.9 944.531   7
  -3  -3  11 18909.8 883.326   4
  -3   3  11 18879.0 811.880   4
   3  -3 -11 17560.5 792.661   9
   3  -3 -11 18118.3 856.722   8
  -3   3  10 44897.7 1503.69  14
  -3  -3  10 44266.2 1530.27   7
  -3  -3  10 43666.9 1484.82   4
  -3   3  10 41402.3 1355.49   4
   3  -3 -10 44484.9 1462.80   8
  -3  -3   9 205751. 4421.68   4
  -3   3   9 202049. 5988.83  11
  -3  -3   9 208346. 4461.86   7
  -3  -3   9 213720. 6086.49   2
   3   3  -9 214601. 5916.52  10
  -3   3   9 216254. 4443.97  14
  -3   3   8 23832.4 960.143  14
  -3  -3   8 23594.5 1598.60   2
  -3  -3   8 22913.1 961.986   4
   3   3  -8 21396.3 1482.52  10
  -3   3   8 20771.2 1413.05   2
  -3   3   8 20050.3 1550.10  11
  -3  -3   8 23171.0 946.917   7
  -3  -3   7 15989.6 1197.53   2
  -3   3   7 14594.3 1231.03  11
  -3   3   7 14054.2 1070.25   2
   3   3  -7 14876.1 1119.00  10
  -3   3   6 25909.0 1557.26  11
   3   3  -6 23912.3 1318.82  10
  -3   3   6 22274.5 1262.49   2
  -3  -3   6 24868.5 1379.57   2
  -3   3   5 413463. 8806.99  11
  -3   3   5 402788. 8287.22   2
   3   3  -5 397981. 8191.64  10
  -3  -3   5 419380. 8366.64   2
  -3   3   4 20.1546 166.318  11
   3   3  -4-25.7955 135.897  10
  -3  -3   4 89.6447 127.620   2
  -3   3   4 116.812 168.819   2
  -3   3   3 27393.5 1377.76  11
   3   3  -3 25064.6 1041.38  10
  -3  -3   3 24913.4 1079.73   2
   3  -3  -2 18326.7 903.509  12
   3   3  -2 16608.8 761.029  10
  -3   3   2 18337.8 1083.05  11
  -3  -3   2 17960.2 803.468   3
  -3  -3   2 18525.4 789.668   2
   3  -3  -1 409878. 8012.62  12
   3   3  -1 409260. 7835.98  12
  -3   3   1 409138. 7550.90  10
  -3  -3   1 412183. 7360.61   2
  -3  -3   1 407822. 7726.59   3
   3   3   0 41782.3 1485.80  12
   3  -3   0 40738.2 1597.93  12
  -3   3   0 39305.3 1328.90  10
  -3  -3   0 39122.0 1385.86   3
   3  -3   1 151580. 4008.04  12
   3   3   1 154294. 3809.12  12
  -3  -3  -1 149852. 3632.96   3
  -3   3  -1 157772. 3627.17  10
  -3  -3  -2 3227.63 439.177   3
   3   3   2 2664.28 446.096  12
  -3   3  -2 2740.44 399.533  10
   3  -3   2 3211.46 530.023  12
  -3  -3  -3 342955. 7440.24   3
   3  -3   3 352487. 8108.45  12
  -3   3  -3 345659. 7450.65  10
   3   3   3 350480. 7809.57  12
  -3  -3  -4 12898.4 1024.36   3
   3  -3   4 14077.9 1272.63  12
   3   3   4 12778.1 1266.55  11
  -3   3  -4 14591.0 1097.07  10
   3   3   4 14431.0 1210.43  12
  -3  -3  -5 75358.1 2942.35   3
  -3   3  -5 79014.1 2145.14  13
   3   3   5 79759.7 3168.65  12
   3   3   5 82410.4 3598.84  11
  -3   3  -5 82210.0 3032.63  10
  -3  -3  -5 74452.8 1977.67   9
   3  -3   5 83048.3 3462.11  12
  -3  -3  -6 20671.1 1551.99   3
   3   3   6 17261.1 865.530  14
   3   3   6 19637.4 1779.05  11
  -3   3  -6 19365.7 1467.91  10
   3  -3   6 19974.1 961.049  14
  -3  -3  -6 19387.0 877.845   9
  -3   3  -6 20198.4 957.181  13
  -3   3  -6 18346.4 814.405   6
   3   3   7 302081. 6212.19  14
   3  -3   7 322398. 6365.48  14
  -3   3  -7 314862. 6312.22  13
  -3  -3  -7 316646. 6207.66   9
   3   3   8 1962.38 276.280  14
   3  -3   8 1241.98 260.301  14
  -3   3  -8 1358.97 271.976  13
  -3  -3  -8 1108.53 239.029   9
   3   3   9 90468.5 2246.47  14
  -3  -3  -9 95350.2 2275.59   9
   3  -3   9 97147.4 2347.04  14
   3   3  10 3903.62 291.329  14
   3  -3  10 3601.78 301.068  14
  -3  -3 -10 3658.90 285.683   9
   3  -3  11 59398.6 1256.83  14
  -3  -3 -11 55438.3 1190.86   9
  -3   4  13 453.071 137.495  14
  -3  -4  13 728.235 141.533   4
  -3  -4  12 48323.8 1441.78   7
  -3  -4  12 49613.9 1411.07   4
  -3   4  12 47989.8 1438.89  14
   3  -4 -12 46255.3 1325.54   8
  -3  -4  11 3780.30 404.944   7
  -3  -4  11 4028.88 399.464   4
  -3   4  11 4760.32 437.429  14
   3  -4 -11 4910.21 415.591   8
  -3  -4  10 193342. 4140.22   7
  -3  -4  10 189030. 4086.81   4
  -3   4  10 184166. 4081.64  14
   3  -4 -10 182416. 4028.28   8
   3  -4  -9 2153.86 299.139   8
  -3  -4   9 2225.57 319.784   7
  -3   4   9 2482.16 637.681  11
   3   4  -9 2333.46 561.115  10
  -3   4   9 2190.31 530.699   2
  -3  -4   9 2383.34 320.828   4
  -3  -4   9 1659.41 482.657   2
  -3   4   9 1860.09 284.816  14
  -3   4   8 74152.7 1984.75  14
  -3  -4   8 72815.5 1952.07   7
  -3  -4   8 71916.5 3064.55   2
  -3   4   8 69966.1 3155.92  11
  -3  -4   8 73386.0 2003.12   4
   3   4  -8 75527.8 3040.28  10
  -3   4   8 66636.2 2717.14   2
   3  -4  -8 73455.2 1966.00   8
  -3   4   7 1587.67 439.223  11
  -3   4   7 1785.13 388.446   2
   3   4  -7 1914.66 467.685  10
  -3  -4   7 2457.13 504.818   2
   3  -4  -6 43793.3 1790.69   1
  -3  -4   6 45890.7 2014.14   2
  -3   4   6 43475.0 2157.98  11
   3   4  -6 43136.0 1950.40  10
  -3   4   6 39000.9 1775.56   2
  -3   4   5 432.152 208.108   2
   3   4  -5 413.809 190.966  10
  -3  -4   5 366.969 178.651   2
  -3   4   5 710.108 350.157  11
  -3   4   4 62403.6 2418.65  11
  -3   4   4 59197.2 2070.55   2
  -3  -4   4 64301.9 2100.62   2
   3   4  -4 56458.0 2045.27  10
  -3   4   3 16774.5 1124.25  11
   3  -4  -3 16186.1 850.055  12
   3   4  -3 14932.2 877.146  10
  -3  -4   3 15249.9 837.017   3
  -3  -4   3 15781.3 870.887   2
  -3  -4   2 175980. 3613.01   2
  -3   4   2 167882. 4244.11  11
   3  -4  -2 166053. 3801.15  12
   3   4  -2 150295. 3651.28  10
  -3  -4   2 158430. 3669.86   3
  -3  -4   1 27.2767 117.628   3
   3  -4  -1 12.0262 133.249  12
   3   4  -1 63.8065 107.549  12
  -3   4   1-35.1355 101.511  10
   3  -4   0 331835. 7052.66  12
   3   4   0 323924. 6682.75  12
  -3   4   0 343755. 6714.62  10
  -3  -4   0 334596. 6740.81   3
  -3  -4  -1 76.6863 135.549   3
   3   4   1-37.7783 150.854  12
  -3   4  -1 239.882 208.265  10
   3  -4   1 1.15410 173.786  12
  -3  -4  -2 209886. 5009.14   3
   3  -4   2 213287. 5487.05  12
   3   4   2 211177. 5106.56  12
   3   4   2 212590. 5714.36  11
  -3   4  -2 220555. 5084.67  10
   3  -4   3 5590.55 544.683   1
   3   4   3 5095.73 644.986  12
  -3  -4  -3 4922.44 609.495   3
   3   4   3 5001.38 773.118  11
  -3   4  -3 5189.60 631.634  10
   3  -4   3 5712.99 763.900  12
  -3  -4  -4 658726. 13359.0   3
   3  -4   4 699272. 14290.4  12
   3   4   4 659577. 14478.8  11
  -3   4  -4 674055. 13434.4  10
   3   4   5 412.052 390.352  11
  -3  -4  -5-175.487 234.984   3
  -3  -4  -5 153.369 143.555   5
   3  -4   5 183.900 248.064  12
  -3   4  -5 243.059 151.254  13
  -3   4  -5 153.459 243.474  10
  -3   4  -5 46.9418 99.8929   6
  -3  -4  -5 95.8566 102.382   9
   3  -4   6 41589.0 1463.32  14
  -3   4  -6 40846.9 1455.22  13
   3  -4   6 43230.1 2517.49  12
  -3   4  -6 38825.7 1258.87   6
   3   4   6 42469.2 2690.38  11
  -3   4  -6 43267.9 2261.84  10
  -3  -4  -6 40761.4 2250.21   3
  -3  -4  -6 39589.4 1350.85   9
   3   4   7 4924.06 431.106  14
   3  -4   7 5277.31 488.011  14
  -3   4  -7 4953.43 479.458  13
  -3  -4  -7 6044.83 487.730   9
   3   4   8 85384.9 2194.14  14
   3  -4   8 88516.5 2308.59  14
  -3   4  -8 88331.8 2320.61  13
  -3  -4  -8 88333.6 2275.86   9
   3   4   9 17067.0 710.975  14
   3  -4   9 17549.7 774.264  14
  -3   4  -9 17631.0 790.345  13
  -3  -4  -9 17935.9 768.701   9
   3   4  10 1908.43 177.780  14
   3  -4  10 2115.70 215.061  14
  -3  -4 -10 1961.14 206.881   9
  -3  -5  13 101734. 2101.99   7
  -3  -5  13 100294. 2066.29   4
  -3   5  13 97538.7 2133.19  14
  -3  -5  12 5992.76 422.137   7
  -3  -5  12 6275.36 412.544   4
  -3   5  12 6396.25 443.102  14
   3  -5 -12 6255.33 378.593   8
  -3  -5  11 32188.7 1192.16   7
  -3  -5  11 33998.3 1173.87   4
  -3   5  11 33194.0 1200.53  14
   3  -5 -11 32207.0 1127.00   8
  -3  -5  10 3606.49 400.172   7
  -3  -5  10 3461.69 384.399   4
  -3   5  10 3743.97 395.769  14
   3  -5 -10 3662.93 378.654   8
  -3   5   9 189360. 4119.48  14
  -3  -5   9 189811. 4089.86   7
  -3  -5   9 190201. 4109.56   4
   3  -5  -9 187974. 4077.07   8
  -3  -5   8 104619. 3876.91   2
  -3   5   8 103746. 4067.97  11
  -3  -5   8 108925. 2631.42   4
  -3   5   8 106673. 2601.26  14
   3   5  -8 109996. 3884.37  10
  -3   5   8 97940.6 3466.27   2
  -3  -5   8 103340. 2548.72   7
   3  -5  -8 105187. 2579.77   8
  -3   5   7 43344.2 1378.64  14
  -3  -5   7 41713.9 2163.84   2
  -3   5   7 43430.0 2366.92  11
  -3  -5   7 46996.2 1440.45   4
   3   5  -7 43464.4 2194.38  10
  -3   5   7 38121.5 1910.18   2
   3  -5  -7 42924.5 1358.57   8
  -3  -5   6 25083.8 1527.16   2
   3  -5  -6 25171.9 1413.39   1
  -3   5   6 23451.1 1630.10  11
   3   5  -6 24743.3 1532.78  10
  -3   5   6 25052.9 1428.84   2
   3  -5  -5 322722. 7460.49   1
  -3   5   5 335683. 7970.45  11
  -3  -5   5 351617. 7560.52   2
  -3   5   5 327658. 7309.72   2
   3   5  -5 354109. 7652.45  10
   3  -5  -4 2378.62 329.013  12
  -3   5   4 2592.08 512.738  11
   3   5  -4 2932.49 474.375  10
  -3  -5   4 2276.55 392.408   2
  -3  -5   3 53878.1 1845.63   2
   3  -5  -3 52510.9 1732.55  12
   3   5  -3 51961.6 1938.55  10
  -3   5   3 54521.2 2250.67  11
  -3   5   2 12223.1 976.953  11
   3   5  -2 12387.9 751.935  11
   3   5  -2 11171.0 782.500  10
   3  -5  -2 13053.5 808.099  12
  -3  -5   2 11224.2 759.008   3
   3  -5  -1 321960. 6773.54  12
   3   5  -1 320898. 6419.57  12
   3   5  -1 314235. 6808.08  11
  -3   5   1 329653. 6608.09  10
  -3  -5   1 321516. 6637.48   3
  -3  -5   0 552.144 214.031   3
   3  -5   0 1.06166 153.808  12
   3   5   0 282.419 146.607  12
   3   5   0 197.267 204.549  11
  -3   5   0 206.871 154.958  10
   3  -5   1 62086.2 2414.80  12
   3   5   1 62445.6 2544.23  11
  -3   5  -1 64395.5 2226.12  10
  -3  -5  -1 62583.6 2194.01   3
   3  -5   1 65509.1 2271.15   1
   3  -5   2 56607.3 2116.37   1
   3   5   2 57378.3 2586.39  11
  -3   5  -2 57561.9 2211.92  10
   3  -5   2 54061.9 2394.71  12
  -3  -5  -2 56414.8 2162.34   3
   3  -5   3 104223. 3033.05   1
   3   5   3 104061. 3949.35  11
  -3   5  -3 106847. 3398.37  10
   3  -5   3 106563. 3748.05  12
  -3  -5  -3 99034.3 3268.07   3
  -3   5  -4 8458.19 591.077  13
   3  -5   4 10406.4 1129.68  12
   3   5   4 10467.9 1218.49  11
  -3   5  -4 8282.54 884.993  10
  -3  -5  -4 9400.63 556.248   9
  -3  -5  -4 9635.08 629.605   5
  -3  -5  -4 9563.32 948.978   3
  -3  -5  -5 44110.9 2254.26   3
   3  -5   5 47170.2 2583.82  12
  -3   5  -5 42600.3 1317.95   6
   3   5   5 44332.9 2752.81  11
  -3   5  -5 46966.9 2306.56  10
  -3   5  -5 45023.7 1530.80  13
  -3  -5  -5 44510.0 1536.42   5
  -3  -5  -5 44170.5 1411.63   9
   3  -5   6 22438.3 1013.39  14
  -3   5  -6 21488.7 1010.11  13
  -3   5  -6 20683.4 838.859   6
  -3  -5  -6 21790.7 954.376   9
   3  -5   7 70246.3 1995.62  14
  -3   5  -7 68222.3 2015.03  13
  -3  -5  -7 69427.4 1958.83   9
  -3   5  -8 3562.42 380.107  13
  -3  -5  -8 2844.03 330.267   9
   3  -5   8 2817.43 328.902  14
   3  -5   9 51038.4 1430.39  14
  -3  -5  -9 53212.6 1470.76   9
  -3   5  -9 54409.8 1501.43  13
   3  -5  10 5890.33 322.797  14
  -3  -5 -10 5913.22 334.983   9
  -3  -6  13 168.152 68.6618   4
  -3   6  13 41.9357 64.5295  14
  -3  -6  12 18072.3 710.245   7
  -3  -6  12 18925.1 691.729   4
  -3   6  12 17589.4 721.105  14
  -3  -6  11 1353.28 235.842   4
   3  -6 -11 1200.11 201.233   8
  -3   6  11 1021.62 215.991  14
  -3  -6  11 1201.67 224.435   7
  -3   6  10 64854.7 1864.94  14
  -3  -6  10 65596.5 1829.18   4
  -3  -6  10 63862.7 1844.34   7
   3  -6 -10 64216.7 1826.19   8
  -3   6   9 257.518 144.980  14
   3  -6  -9 491.272 176.607   8
  -3  -6   9 342.167 152.787   7
  -3  -6   9 250.678 140.136   4
  -3   6   8 111334. 2734.89  14
  -3  -6   8 103806. 3947.42   2
  -3   6   8 112991. 4376.43  11
  -3  -6   8 114401. 2734.26   4
   3   6  -8 107978. 3985.25  10
   3  -6  -8 118442. 2765.16   8
  -3  -6   8 107166. 2668.31   7
  -3   6   7 5543.99 448.049  14
  -3   6   7 4639.32 829.253  11
  -3  -6   7 5688.92 434.776   7
  -3  -6   7 6227.67 852.005   2
  -3  -6   7 5649.41 456.294   4
   3   6  -7 5531.90 805.629  10
  -3   6   7 5453.93 699.294   2
   3  -6  -7 5535.97 452.829   8
  -3  -6   6 288276. 6976.45   2
  -3   6   6 275834. 7284.05  11
   3  -6  -6 275394. 6584.79   1
  -3   6   6 273984. 6583.15   2
   3   6  -6 284666. 7037.32  10
   3  -6  -5 5334.48 693.139   1
  -3  -6   5 5577.88 692.784   2
  -3   6   5 5547.62 670.685   2
  -3   6   5 5327.88 777.162  11
   3   6  -5 5741.21 731.964  10
   3  -6  -4 266365. 6554.92   1
   3   6  -4 260470. 6338.88  10
  -3  -6   4 280127. 6250.67   2
  -3   6   4 275232. 6812.53  11
   3  -6  -3 835.144 324.953   1
  -3   6   3 153.912 241.970  11
   3   6  -3 578.495 249.219  10
  -3  -6   3 355.000 158.668   2
   3   6  -2 195956. 4798.92  10
  -3   6   2 193276. 5169.68  11
  -3  -6   2 199714. 4693.02   3
   3  -6  -2 206166. 5168.23   1
   3  -6  -1 42042.8 1702.01  12
   3   6  -1 41241.0 1691.32  11
  -3   6   1 39940.0 1681.51  10
   3  -6  -1 44133.0 1945.59   1
  -3  -6   1 40902.1 1689.73   3
   3  -6   0 219489. 5319.07   1
   3   6   0 208751. 5243.32  11
  -3   6   0 204304. 4989.88  10
  -3  -6   0 201721. 4926.73   3
   3  -6   0 202831. 5082.43  12
   3  -6   1 1444.58 374.255  12
  -3  -6  -1 1171.86 297.010   3
   3  -6   1 1697.69 378.564   1
   3   6   1 2381.91 511.032  11
  -3   6  -1 1425.02 341.248  10
   3  -6   2 3539.65 590.212  12
   3  -6   2 3668.57 541.994   1
   3   6   2 2700.25 590.040  11
  -3   6  -2 2907.58 487.552  10
  -3  -6  -2 3291.48 510.675   3
   3  -6   3 11043.4 1123.13  12
   3   6   3 10102.5 1162.24  11
   3  -6   3 10401.8 857.909   1
  -3   6  -3 10746.7 1003.12  10
  -3  -6  -3 9586.23 932.501   3
   3  -6   4 96720.4 2312.41   7
   3  -6   4 103981. 3898.23  12
   3   6   4 104204. 4239.08  11
  -3   6  -4 94064.8 2295.17   6
  -3   6  -4 107856. 3654.60  10
  -3   6  -4 99576.4 2568.95  13
  -3  -6  -4 103508. 2440.11   9
  -3  -6  -4 103043. 2669.53   5
  -3  -6  -4 95545.3 3463.53   3
   3  -6   5 2369.02 279.325   7
  -3  -6  -5 2815.16 583.028   3
   3  -6   5 2095.05 519.528  12
   3   6   5 2663.14 710.074  11
  -3   6  -5 2901.81 634.112  10
  -3  -6  -5 2914.24 334.641   9
  -3   6  -5 3003.80 377.490  13
   3  -6   6 16899.2 851.271  14
  -3   6  -6 17087.2 895.091  13
   3  -6   6 16471.3 738.954   7
  -3  -6  -6 17482.0 838.535   9
   3  -6   7 4518.71 419.213  14
  -3   6  -7 4211.90 437.138  13
  -3  -6  -7 4560.15 419.792   9
  -3   6  -8 215469. 4444.07  13
  -3  -6  -8 218257. 4401.75   9
   3  -6   8 210801. 4323.73  14
  -3   6  -9 6623.74 426.710  13
  -3  -6  -9 8053.11 460.939   9
   3  -6   9 7047.96 404.945  14
   3  -6  10 53872.8 1184.42  14
  -3  -6 -10 56905.2 1280.20   9
  -3  -7  12 9122.98 435.411   7
  -3  -7  12 9004.59 406.493   4
  -3   7  12 8565.31 442.853  14
  -3  -7  11 26864.2 944.575   7
  -3  -7  11 27003.7 903.942   4
  -3   7  11 26103.0 958.626  14
   3  -7 -11 23921.8 851.571   8
  -3   7  10 18211.7 846.624  14
  -3  -7  10 18622.6 839.130   7
  -3  -7  10 18605.1 803.553   4
   3  -7 -10 17553.4 806.399   8
  -3  -7   9 123748. 2845.74   7
  -3   7   9 117910. 2881.02  14
  -3  -7   9 122852. 2834.70   4
   3  -7  -9 116169. 2850.43   8
  -3  -7   8 22101.8 943.683   7
  -3  -7   8 21330.7 933.960   4
  -3   7   8 22195.6 985.218  14
   3  -7  -8 22346.1 987.609   8
  -3  -7   7 12787.6 689.053   7
  -3  -7   7 13281.1 712.541   4
  -3   7   7 11965.8 1309.87  11
   3   7  -7 14211.1 1327.34  10
  -3   7   7 14014.4 752.533  14
   3  -7  -7 14375.8 755.787   8
  -3  -7   6 32764.7 1119.43   7
  -3  -7   6 35705.9 1227.15   4
  -3   7   6 33714.1 2144.52  11
  -3  -7   6 36566.5 1999.13   2
  -3   7   6 32987.9 1781.32   2
   3   7  -6 33888.0 1994.77  10
  -3   7   6 34277.1 1229.93  14
   3  -7  -6 35187.9 1234.02   8
  -3   7   5 213388. 6164.73  11
  -3   7   5 224717. 5669.00   2
   3  -7  -5 209738. 5783.27   1
   3   7  -5 215780. 5892.29  10
   3  -7  -5 227444. 4544.52   8
  -3   7   4 2546.30 552.163  11
   3  -7  -4 2527.82 529.778   1
   3  -7  -3 12319.9 1110.57   1
  -3   7   3 11631.3 1109.12  11
   3   7  -3 10786.4 975.340  10
   3  -7  -2 7768.62 860.903   1
  -3   7   2 7094.83 855.316  11
   3   7  -2 8092.30 814.327  10
  -3  -7   2 8539.48 781.989   3
   3  -7  -1 242312. 6011.08   1
  -3   7   1 239558. 5674.58  10
   3  -7   0 74779.4 2805.00   1
   3   7   0 68245.3 2579.18  11
  -3   7   0 70541.4 2612.35  10
  -3  -7   0 67963.7 2506.07   3
   3  -7   1 74558.0 2782.36   1
   3   7   1 74282.2 2942.93  11
  -3   7  -1 74684.1 2782.23  10
  -3  -7  -1 68590.0 2621.24   3
   3  -7   2 18466.7 1361.95  12
   3   7   2 16840.3 1437.73  11
   3  -7   2 15691.6 1175.91   1
  -3   7  -2 16352.9 1270.90  10
  -3  -7  -2 17171.1 762.548   9
  -3  -7  -2 17143.3 851.646   5
  -3  -7  -2 15984.0 1212.79   3
   3  -7   3 255982. 5122.44   7
   3  -7   3 283658. 6961.80  12
   3   7   3 263720. 7374.24  11
  -3   7  -3 251732. 5062.11   6
  -3   7  -3 269143. 6763.25  10
  -3  -7  -3 266488. 5208.75   9
  -3  -7  -3 275663. 5512.09   5
   3  -7   3 257632. 5301.35   8
  -3  -7  -3 253977. 6541.87   3
  -3   7  -4 4227.00 443.482  13
   3  -7   4 3854.81 731.469  12
   3   7   4 3063.64 684.539  11
  -3  -7  -4 3748.82 644.685   3
  -3   7  -4 2502.81 566.873  10
  -3  -7  -4 3701.64 372.258   9
  -3  -7  -4 3594.22 438.571   5
   3  -7   4 3077.23 313.737   7
   3  -7   5 23262.5 893.021   7
  -3   7  -5 21099.4 1020.94  13
  -3  -7  -5 21438.0 948.425   9
   3  -7   6 13661.4 729.087  14
  -3   7  -6 12243.4 746.965  13
  -3  -7  -6 12347.3 706.716   9
   3  -7   6 13083.4 639.420   7
   3  -7   7 75287.8 1966.45  14
   3  -7   7 75252.0 1842.13   7
  -3   7  -7 77178.7 2091.95  13
  -3  -7  -7 75131.3 2014.28   9
   3  -7   8 10938.6 541.915  14
  -3   7  -8 10624.9 593.272  13
  -3  -7  -8 11195.6 595.679   9
  -3   7  -9 29930.5 910.675  13
   3  -7   9 28263.5 805.549  14
  -3  -7  -9 29779.3 921.899   9
  -3  -7 -10 1784.09 144.866   9
  -3  -8  12 64014.4 1360.10   7
  -3  -8  12 62426.9 1275.34   4
  -3   8  11 1568.28 203.782  14
  -3  -8  11 1030.78 168.462   7
  -3  -8  11 1131.46 158.915   4
  -3   8  11 1303.20 170.529   6
  -3  -8  10 181461. 3817.49   7
  -3  -8  10 194920. 3780.63   4
  -3   8  10 185512. 3878.04  14
   3  -8 -10 181079. 3797.35   8
  -3  -8   9 17232.9 772.384   7
  -3  -8   9 16000.1 740.501   4
   3  -8  -9 15739.4 787.688   8
  -3   8   9 15116.9 773.254  14
  -3  -8   8 92143.5 2320.12   7
  -3  -8   8 98146.6 2374.45   4
   3  -8  -8 94263.3 2455.23   8
  -3   8   8 94611.2 2423.40  14
  -3  -8   7 7255.93 506.833   7
  -3  -8   7 7981.12 543.811   4
   3  -8  -7 8650.27 597.000   8
  -3  -8   6 7807.35 533.755   4
  -3  -8   6 6389.87 457.849   7
  -3   8   6 7126.73 1010.92  11
   3   8  -6 7153.17 959.871  10
  -3   8   6 7284.10 535.451  14
   3  -8  -6 7715.78 564.831   8
  -3   8   5 795.800 447.023  11
  -3   8   5 243.418 276.458   2
  -3  -8   5 120.772 122.689   4
   3   8  -5 185.624 346.481  10
  -3   8   5 348.676 150.051  14
   3  -8  -5 309.463 161.746   8
   3  -8  -5 89.9758 224.872   1
  -3   8   4 54302.5 2739.68  11
  -3  -8   4 60177.2 1679.83   4
   3   8  -4 59097.5 2659.84  10
   3  -8  -4 57695.2 2645.82   1
  -3   8   4 55025.2 1673.54  14
  -3   8   4 59771.4 2504.66   2
   3  -8  -4 58576.4 1728.72   8
  -3   8   3 765.673 339.180  11
   3   8  -3 210.514 323.003  10
  -3   8   3 565.784 156.376   6
   3  -8  -3 407.706 146.536   8
   3  -8  -3 1065.92 339.130   1
  -3   8   2 59309.6 2733.05  11
   3  -8  -2 61198.1 2716.82   1
   3   8  -2 67054.0 2749.64  10
  -3   8   2 66273.9 2599.15  10
  -3  -8   2 60503.6 2467.76   3
  -3  -8   2 63411.9 1778.79   9
   3  -8  -2 68369.4 1871.96   8
   3  -8  -1 54071.6 2468.59   1
  -3   8   1 55613.2 2364.72  10
   3   8  -1 54554.7 2405.28  10
  -3  -8   1 49400.3 2175.79   3
   3  -8  -1 51304.8 1608.07   8
   3  -8   0 233498. 6029.41   1
  -3   8   0 231544. 5929.38  10
  -3  -8   0 223846. 4560.42   9
  -3  -8   0 216339. 5674.89   3
   3  -8   0 224240. 4711.43   8
   3  -8   1 2208.98 493.275   1
  -3  -8  -1 3913.62 608.425   3
  -3   8  -1 2568.42 286.876   6
  -3   8  -1 2728.24 548.198  10
  -3  -8  -1 2575.33 295.070   9
  -3  -8  -1 2942.94 348.579   5
   3  -8   1 2543.33 322.284   8
   3  -8   2 125297. 2801.74   7
   3   8   2 114905. 4177.75  11
  -3   8  -2 114137. 2661.51   6
  -3   8  -2 123440. 4096.80  10
  -3  -8  -2 120329. 2782.20   9
  -3  -8  -2 120835. 2964.90   5
   3  -8   2 116935. 3787.80   1
   3  -8   2 115541. 2883.27   8
  -3  -8  -2 114632. 3828.39   3
   3  -8   3 564.865 189.616   8
  -3  -8  -3 486.117 212.557   5
  -3  -8  -3 1076.59 356.972   3
   3  -8   3 786.736 190.593   7
   3   8   3-6.78953 328.695  11
  -3   8  -3 658.267 306.184  10
  -3   8  -3 517.427 160.199   6
  -3  -8  -3 711.863 195.532   9
   3  -8   4 194816. 3996.37   7
  -3   8  -4 194622. 4295.01  13
  -3  -8  -4 188585. 4098.43   9
   3  -8   5 15459.9 777.341  14
   3  -8   5 15781.4 716.821   7
  -3   8  -5 15558.3 857.019  13
  -3  -8  -5 16558.3 809.548   9
  -3   8  -6 35735.5 1317.24  13
   3  -8   6 36168.1 1209.26  14
   3  -8   6 35935.7 1143.27   7
  -3  -8  -6 36481.7 1264.46   9
   3  -8   7 3757.93 322.314  14
   3  -8   7 3752.00 305.345   7
  -3   8  -7 3900.44 384.557  13
  -3  -8  -7 4091.13 375.188   9
   3  -8   8 34096.9 955.662  14
  -3   8  -8 35807.2 1106.28  13
  -3  -8  -8 37150.9 1116.53   9
  -3   8  -9 19863.1 644.095  13
  -3  -8  -9 20130.4 662.277   9
  -3   9  11 11264.7 464.900  14
  -3  -9  11 12121.6 482.957   7
  -3  -9  11 12427.5 423.255   4
  -3   9  11 12885.2 481.835   6
  -3   9  10 3568.43 309.084  14
  -3  -9  10 3498.85 296.026   7
  -3  -9   9 167321. 3429.76   7
  -3  -9   9 165679. 3386.49   4
  -3   9   9 158516. 3479.13  14
   3  -9  -9 164220. 3519.13   8
  -3   9   8 85805.6 2239.57  14
  -3  -9   8 92702.8 2189.31   4
  -3  -9   8 88675.0 2177.60   7
   3  -9  -8 85720.0 2292.59   8
  -3  -9   7 61741.4 1718.36   7
   3  -9  -7 61319.2 1858.18   8
  -3   9   7 60973.9 1794.74  14
  -3  -9   7 66869.8 1782.28   4
  -3   9   6 683.391 184.865  14
  -3  -9   6 518.467 158.814   7
  -3  -9   6 504.264 180.731   4
   3  -9  -6 476.718 174.411   8
   3  -9  -5 225332. 6414.68   1
  -3   9   5 234300. 6901.23  11
   3   9  -5 237711. 6732.54  10
  -3   9   5 236922. 4946.10  14
   3  -9  -5 249038. 5070.64   8
  -3  -9   5 246887. 4915.78   4
  -3  -9   4 38391.6 1274.03   4
  -3   9   4 35007.5 1967.97   2
   3   9  -4 34319.4 2123.62  10
  -3   9   4 34893.1 1226.69   6
  -3   9   4 33840.0 2210.75  11
   3  -9  -4 35803.5 2121.11   1
   3  -9  -4 37630.6 1354.46   8
  -3  -9   3 108964. 2599.79   4
  -3   9   3 105354. 4028.35  11
   3   9  -3 107963. 3973.90  10
  -3   9   3 105511. 2570.76   6
   3  -9  -3 113384. 3998.04   1
   3  -9  -3 113118. 2766.58   8
  -3  -9   2 86051.5 2188.77   4
   3   9  -2 87432.1 3453.29  10
  -3   9   2 87797.5 3304.32  10
  -3   9   2 84443.8 2172.71   6
   3  -9  -2 85810.6 3395.19   1
   3  -9  -2 89799.9 2376.58   8
  -3   9   1 200751. 5574.59  10
  -3   9   1 189157. 4043.11   6
   3   9  -1 193450. 5639.46  10
  -3  -9   1 197545. 4180.68   9
   3  -9  -1 200179. 5651.38   1
  -3  -9   1 189943. 5323.96   3
   3  -9  -1 201181. 4322.83   8
  -3  -9   0 4176.35 644.120   3
   3  -9   0 3243.65 624.619   1
  -3   9   0 3702.89 352.715   6
  -3   9   0 4081.65 681.565  10
  -3  -9   0 3270.42 359.024   9
  -3  -9   0 2852.66 337.033   5
   3  -9   0 3141.97 379.807   8
   3  -9   1 62528.5 1808.54   7
  -3   9  -1 57425.2 1653.54   6
  -3   9  -1 62023.6 2811.77  10
  -3  -9  -1 58964.4 1749.62   9
  -3  -9  -1 59930.7 1808.47   5
  -3  -9  -1 57560.2 2587.54   3
   3  -9   1 62470.8 1891.08   8
   3  -9   1 66414.2 2788.49   1
   3  -9   2 25929.9 1023.40   7
   3  -9   2 26032.3 1652.70   1
  -3   9  -2 24193.3 929.833   6
  -3   9  -2 25994.2 1794.19  10
  -3  -9  -2 24861.1 1027.24   9
  -3  -9  -2 25756.2 1124.36   5
  -3  -9  -2 24436.5 1650.33   3
   3  -9   2 25496.7 1108.01   8
   3  -9   3 143988. 3174.67   7
  -3  -9  -3 140613. 3251.13   9
   3  -9   4 4500.23 378.420   7
  -3   9  -4 4130.86 454.895  13
  -3  -9  -4 3983.83 399.964   9
   3  -9   5 83502.8 2031.32   7
  -3   9  -5 82336.4 2278.10  13
  -3  -9  -5 82363.8 2162.25   9
   3  -9   6 23923.9 852.560   7
  -3   9  -6 23555.3 995.895  13
  -3  -9  -6 23479.4 940.772   9
   3  -9   7 103459. 2217.67   7
  -3   9  -7 104732. 2427.96  13
  -3  -9  -7 104584. 2401.40   9
  -3   9  -8 21453.2 734.938  13
  -3  -9  -8 20743.7 736.835   9
  -3  -9  -9 74655.2 1528.68   9
  -3 -10  10 18765.9 639.099   7
  -3  10  10 20083.3 692.335   6
  -3 -10   9 1090.82 176.014   7
  -3 -10   9 1031.87 149.714   4
  -3  10   9 957.265 184.725   6
  -3 -10   8 33714.9 1066.23   7
  -3 -10   8 34286.7 1046.68   4
   3 -10  -8 32229.5 1160.16   8
  -3 -10   7 74.2636 94.7854   7
  -3 -10   7 180.070 103.441   4
   3 -10  -7 230.768 125.765   8
  -3 -10   6 256980. 5046.70   7
   3 -10  -6 251326. 5326.23   8
  -3 -10   6 264402. 5123.66   4
  -3 -10   5 421.997 136.810   4
  -3  10   5 259.614 144.716   6
   3 -10  -5 462.154 194.639   8
  -3 -10   4 178458. 3767.40   4
  -3  10   4 172647. 3797.71   6
   3 -10  -4 176177. 4004.18   8
  -3  10   3 37640.4 1288.85   6
   3 -10  -3 39616.0 1447.89   8
  -3  10   2 64885.0 2938.57  10
  -3  10   2 63251.0 1798.35   6
   3 -10  -2 65858.4 1998.97   8
   3 -10  -2 66955.3 3010.90   1
  -3  10   1 1226.80 441.123  10
  -3  10   1 984.766 205.485   6
   3 -10  -1 1370.49 270.896   8
   3 -10  -1 1662.22 455.410   1
  -3 -10   1 1800.16 294.822   9
  -3  10   0 68513.1 1865.89   6
  -3 -10   0 68398.9 1986.54   9
  -3 -10   0 72494.1 1951.57   5
   3 -10   0 72579.8 2135.32   8
   3 -10   1 389.873 185.587   8
  -3 -10  -1 312.059 157.035   5
   3 -10   1 561.418 182.006   7
  -3  10  -1 455.890 145.002   6
  -3 -10  -1 473.846 164.730   9
   3 -10   2 6359.74 483.824   7
  -3 -10  -2 5501.65 478.877   9
   3 -10   2 6571.98 546.006   8
   3 -10   3 1075.17 201.681   7
  -3 -10  -3 995.623 227.746   9
   3 -10   4 48885.9 1430.42   7
  -3  10  -4 50623.6 1653.07  13
  -3 -10  -4 49677.5 1541.04   9
  -3  10  -5 119.784 170.346  13
   3 -10   5 104.910 88.7762   7
  -3 -10  -5 268.797 142.673   9
   3 -10   6 19303.6 702.415   7
  -3  10  -6 19340.1 825.240  13
  -3 -10  -6 18583.2 781.808   9
  -3  10  -7 25047.1 847.816  13
  -3 -10  -7 24848.3 848.046   9
   3 -10   7 24497.1 716.102   7
  -3 -10  -8 203816. 3833.21   9
  -3  10  -8 209798. 3811.35  13
  -3  11  10 24501.6 698.502   6
  -3 -11   9 97904.1 2108.18   7
  -3  11   9 114410. 2295.09   6
   3 -11  -8 1650.92 216.843   8
  -3 -11   8 2061.68 211.903   7
  -3  11   8 2015.73 249.938   6
  -3 -11   7 32377.5 1002.01   7
  -3  11   7 33408.5 1126.39   6
   3 -11  -7 32857.2 1168.95   8
  -3  11   6 10079.7 599.648   6
   3 -11  -6 11142.5 669.001   8
  -3  11   5 71523.0 1936.20   6
   3 -11  -5 71943.8 2067.79   8
  -3  11   4 53980.4 1612.45   6
   3 -11  -4 53190.8 1739.76   8
  -3  11   3 19695.9 879.509   6
   3 -11  -3 19694.1 984.248   8
  -3  11   2 4006.99 380.181   6
   3 -11  -2 4790.29 482.554   8
  -3  11   1 151789. 3397.00   6
   3 -11  -1 164165. 3737.02   8
   3 -11   0 117728. 2892.01   7
  -3  11   0 114069. 2650.49   6
  -3 -11   0 109492. 2805.96   9
   3 -11   0 119594. 2972.88   8
   3 -11   1 15348.8 787.975   7
  -3 -11  -1 16607.2 839.066   9
   3 -11   1 14696.3 849.679   8
   3 -11   2 4456.27 396.629   7
  -3 -11  -2 4141.18 410.042   9
   3 -11   3 70600.5 1852.89   7
  -3 -11  -3 73206.8 1978.47   9
   3 -11   4 765.451 169.182   7
  -3 -11  -4 459.637 164.450   9
   3 -11   5 43860.6 1183.16   7
  -3  11  -5 42110.6 1335.93  13
  -3 -11  -5 41578.5 1277.13   9
   3 -11   6 27820.5 806.501   7
  -3 -11  -6 27024.2 900.442   9
  -3  11  -6 28566.7 930.184  13
  -3  11  -7 37320.8 959.855  13
  -3 -11  -7 35848.7 966.184   9
  -3  12   9 2022.45 181.153   6
  -3  12   8 71689.1 1680.78   6
   3 -12  -7 1442.27 200.218   8
  -3  12   7 1561.13 219.550   6
  -3  12   6 36725.8 1168.35   6
   3 -12  -6 36280.7 1214.14   8
   3 -12  -5 1462.90 247.235   8
  -3  12   5 1260.28 233.353   6
  -3  12   4 64385.8 1750.26   6
   3 -12  -4 64206.7 1886.03   8
  -3  12   3 896.713 198.897   6
   3 -12  -3 483.687 185.153   8
  -3  12   2 37017.7 1209.00   6
   3 -12  -2 37198.2 1375.60   8
  -3  12   1 6683.47 455.299   6
   3 -12  -1 7161.85 565.790   8
   3 -12   0 186073. 3932.88   7
  -3  12   0 174308. 3651.01   6
   3 -12   0 186118. 4055.74   8
   3 -12   1 9374.18 572.856   7
   3 -12   1 10149.0 661.783   8
   3 -12   2 153343. 3244.92   7
  -3 -12  -2 148684. 3329.38   9
   3 -12   3 2516.11 262.234   7
  -3  12  -3 2367.27 320.071  13
  -3 -12  -3 2422.60 296.749   9
   3 -12   4 143542. 2928.24   7
  -3  12  -4 147430. 3159.58  13
  -3 -12  -4 141616. 3065.60   9
  -3  12  -5 10114.3 512.297  13
   3 -12   5 10521.0 442.776   7
  -3 -12  -5 9845.32 493.745   9
  -3  12  -6 23662.2 689.546  13
  -3 -12  -6 21598.3 673.259   9
  -3  13   8 44089.2 1032.93   6
  -3  13   7 43278.1 1114.72   6
   3 -13  -6 51.7336 81.9851   8
  -3  13   6 72.0598 91.8337   6
  -3  13   5 98275.9 2194.34   6
   3 -13  -5 95896.4 2250.41   8
   3 -13  -4 1160.18 208.148   8
  -3  13   4 1554.56 209.852   6
  -3  13   3 74631.7 1817.71   6
   3 -13  -3 74361.2 1988.58   8
   3 -13  -2 38943.6 1277.07   7
  -3  13   2 35590.8 1088.25   6
   3 -13  -2 36409.4 1264.91   8
   3 -13  -1 112700. 2545.09   7
   3 -13  -1 107857. 2597.93   8
   3 -13   0 2075.37 288.453   8
   3 -13   0 2357.40 284.159   7
   3 -13   1 14978.8 663.437   7
   3 -13   2 17666.7 684.425   7
   3 -13   3 45042.7 1170.90   7
  -3  13  -3 44636.7 1308.54  13
   3 -13   4 6866.23 341.227   7
  -3  13  -4 7649.54 419.678  13
   3 -13   5 11892.3 394.785   7
  -3  13  -5 14185.5 484.499  13
   3 -14  -6 87998.5 2000.04   7
  -3  14   6 104244. 1942.06   6
   3 -14  -5 4471.73 321.152   7
  -3  14   5 4480.12 266.692   6
  -3  14   4 115598. 2358.49   6
   3 -14  -4 117748. 2466.78   8
   3 -14  -4 123235. 2566.21   7
   3 -14  -3 1113.53 177.005   8
   3 -14  -3 875.209 178.465   7
  -3  14   3 609.800 115.742   6
   3 -14  -2 54606.5 1433.36   7
   3 -14  -1 3006.17 272.077   7
   3 -14   0 52636.4 1337.16   7
   3 -14   1 1245.09 163.365   7
   3 -14   2 12339.2 473.676   7
  -3  14  -2 12106.3 543.774  13
   3 -14   3 5739.14 281.883   7
  -3  14  -3 6349.39 338.290  13
   3 -15  -4 9557.43 360.091   7
   3 -15  -3 33281.6 847.480   7
   3 -15  -2 298.186 86.1930   7
   3 -15  -1 74886.9 1573.41   7
   3 -15   0 25516.6 691.807   7
  -3  15   0 27749.9 782.022  13
   3 -15   1 60127.0 1260.09   7
  -3  15  -1 62362.6 1349.01  13
  -4   0  14 102004. 2024.30   4
   4   0 -14 110458. 2110.04   8
   4   0 -13 153.493 110.500   8
  -4   0  13 121.057 79.3135  14
  -4   0  13-10.3321 84.0364   4
   4   0 -13 255.856 109.215   9
  -4   0  12 72145.4 1845.67  14
  -4   0  12 67169.0 1805.53   4
  -4   0  11 72.5251 115.600  14
  -4   0  11-47.9011 129.592   4
  -4   0  10 205917. 4293.00   7
  -4   0  10 197625. 4184.83  14
  -4   0   9 240.030 154.834  14
  -4   0   9-48.3960 142.380   7
  -4   0   9-29.8354 123.503   4
  -4   0   9-18.1274 220.372   2
  -4   0   8 74527.6 2950.29   2
  -4   0   7 263.639 225.298   2
  -4   0   6 83494.2 2804.04   2
  -4   0   5 517.586 252.502   2
  -4   0   4 79653.6 2420.29   2
  -4   0   3 211.816 160.248   2
   4   0  -2 48277.3 1754.66  12
  -4   0   2 42329.4 1502.86   2
  -4   0   1 104.649 62.9010   3
   4   0  -1 275.062 189.985  12
  -4   0   0 139512. 3153.01   3
   4   0   0 136203. 3717.68  12
  -4   0  -1 105.985 150.249   3
   4   0   1 222.119 178.061  12
  -4   0  -2 260455. 5847.60   3
   4   0   2 270210. 6608.77  12
   4   0   3 77.8439 210.118  12
  -4   0  -3-154.820 200.841   3
   4   0   4 209274. 6126.97  12
  -4   0  -4 194908. 4139.58   6
  -4   0  -4 213068. 5447.22   3
   4   0   5 125.895 152.957  14
   4   0   5 247.430 304.175  12
   4   0   5-337.882 371.925  11
  -4   0  -5 322.229 146.314   6
  -4   0  -5 462.918 313.457   3
   4   0   6 45596.0 1580.02  14
   4   0   7-74.9300 129.309  14
  -4   0  -7 188.092 113.528   9
   4   0   8 92690.7 2340.33  14
  -4   0  -8 93290.0 2136.77   9
   4   0   9 12.3810 112.139  14
   4   0  10 1428.69 154.033  14
   4   0  10 1038.29 118.559   4
  -4   1  14 13707.7 458.101  14
  -4  -1  14 14144.9 455.667   4
   4  -1 -14 12996.5 449.636   8
   4   1 -14 13287.9 467.976   8
  -4   1  13 75196.2 1833.73  14
  -4  -1  13 76971.6 1819.18   4
  -4   1  13 76530.1 1760.22   4
  -4  -1  13 76712.5 1752.39  14
   4  -1 -13 82188.6 1899.28   8
   4   1 -13 83875.0 1923.58   8
   4  -1 -12-12.9825 128.588   8
  -4   1  12 8.12077 114.657  14
  -4  -1  12 24.4154 100.461  14
  -4  -1  12 124.693 108.318   4
  -4   1  12 166.109 97.4457   4
  -4  -1  11 13525.0 747.422   7
  -4   1  11 11895.4 659.573   4
  -4  -1  11 12896.2 678.939  14
  -4   1  11 13405.8 730.195  14
  -4   1  10 105.999 128.767  14
  -4  -1  10 110.786 121.903  14
  -4  -1  10-8.43157 124.925   7
  -4  -1  10 33.8475 138.477   4
  -4   1  10-36.4071 110.326   4
  -4   1   9 256457. 5036.01  14
  -4  -1   9 246488. 4951.37  14
  -4  -1   9 252141. 5084.90   7
  -4  -1   9 242767. 5040.66   4
  -4   1   9 232372. 4918.93   4
  -4   1   9 238594. 6492.28   2
  -4  -1   9 246809. 6621.09   2
  -4   1   8 12436.3 659.869  14
  -4   1   8 12330.6 669.115   7
  -4  -1   8 11925.0 663.964   4
  -4   1   8 11173.7 1073.51   2
  -4  -1   8 11452.7 1089.04   2
  -4   1   7 81937.1 3071.32  11
  -4   1   7 78553.5 2889.96   2
  -4  -1   7 79540.4 2913.70   2
  -4   1   6 33423.5 1806.46  11
  -4   1   6 33495.8 1647.07   2
  -4  -1   6 32253.0 1613.98   2
  -4   1   5 310403. 6782.40   2
  -4  -1   5 313821. 6749.79   2
  -4   1   4 1666.27 324.636   2
  -4  -1   4 1184.62 272.562   2
  -4   1   3 104714. 2864.28   2
  -4  -1   3 108609. 2786.60   2
  -4  -1   2 1228.80 180.530   3
   4   1  -2 1600.25 325.321  12
  -4  -1   2 1083.58 218.245   2
  -4   1   1 751131. 12989.0   3
   4  -1  -1 764917. 14087.6  12
   4   1  -1 765470. 14017.8  12
  -4  -1   1 725962. 13372.1   2
  -4  -1   1 751727. 13277.5   3
  -4   1   0 28701.0 1054.03   3
   4   1   0 28266.3 1409.26  12
  -4  -1   0 27724.4 1003.13   2
  -4  -1   0 29208.7 1147.00   3
   4  -1   0 28141.1 1439.67  12
  -4  -1  -1 21278.6 1067.02   3
   4  -1   1 22319.8 1370.24  12
   4   1   1 21601.3 1318.21  12
  -4   1  -1 20686.6 1024.15   3
  -4  -1  -2-125.117 168.056   3
   4  -1   2 205.877 253.709  12
   4   1   2 373.365 226.603  12
  -4   1  -2 623.470 207.397   3
  -4  -1  -3 221985. 5526.24   3
   4  -1   3 231859. 6313.01  12
   4   1   3 232039. 6241.58  12
  -4  -1  -4 19516.7 1357.75   3
  -4   1  -4 20359.7 1381.82   3
   4   1   4 17727.7 1535.21  12
   4  -1   4 18409.1 1563.72  12
  -4  -1  -4 17453.7 799.019   6
  -4   1  -4 17126.7 788.349   6
  -4  -1  -5 44483.2 2323.29   3
   4  -1   5 48637.1 1618.88  14
  -4   1  -5 47001.3 1541.44  13
  -4   1  -5 48117.7 2381.63   3
   4   1   5 49646.4 2742.08  12
   4  -1   5 51584.9 2829.98  12
   4   1   5 49718.6 2850.01  11
  -4  -1  -5 47408.7 1425.79   9
  -4   1  -5 45415.8 1457.79   6
   4   1   5 46413.2 1571.68  14
   4   1   6 29738.3 1214.92  14
   4  -1   6 32861.2 1296.45  14
  -4   1  -6 30768.8 1209.28  13
  -4  -1  -6 30377.0 1109.36   9
   4   1   7 130187. 3112.89  14
  -4  -1  -7 133339. 2960.76   9
   4  -1   7 128900. 3145.39  14
   4  -1   8 36724.2 1271.22  14
  -4  -1  -8 36449.6 1123.36   9
   4   1   8 35102.9 1218.46  14
   4   1   9 25351.7 874.281  14
   4  -1   9 26547.0 923.324  14
  -4  -1  -9 25030.1 778.008   9
   4  -1  10 1251.51 149.352  14
   4   1  10 1112.31 127.628  14
  -4  -2  14 69108.7 1433.37   4
  -4   2  14 70711.5 1469.98  14
   4   2 -14 65970.6 1439.48   8
  -4   2  13 4096.63 325.583  14
  -4  -2  13 4054.33 311.549   4
  -4   2  13 3551.13 248.894   4
   4  -2 -13 4199.31 323.159   8
  -4  -2  12 3448.41 347.324   4
  -4   2  12 3469.27 300.408   4
  -4   2  12 2918.10 320.125  14
   4  -2 -12 3796.55 368.984   8
  -4  -2  11 7659.14 489.594  14
  -4  -2  11 7175.07 538.759   7
  -4  -2  11 7726.94 551.378   4
  -4   2  11 7068.22 479.539   4
  -4   2  11 7429.64 542.223  14
   4  -2 -11 6851.96 519.734   8
  -4  -2  10 112107. 2759.59   7
  -4  -2  10 107534. 2728.47   4
  -4   2  10 108068. 2583.06   4
  -4   2  10 113355. 2742.49  14
  -4  -2   9 11623.6 1192.30   2
  -4   2   9 15076.2 768.216  14
  -4  -2   9 13267.7 742.424   7
  -4  -2   9 12677.8 730.940   4
  -4   2   9 13945.7 1244.83   2
  -4   2   8 6598.57 477.348  14
  -4  -2   8 5605.64 448.276   7
  -4  -2   8 7920.59 538.874   4
  -4   2   8 5149.31 785.801  11
  -4   2   8 6092.75 785.858   2
  -4  -2   8 5519.24 766.899   2
  -4   2   7 5119.44 756.695  11
  -4  -2   7 6271.02 758.805   2
  -4   2   6 412179. 8815.34   2
  -4   2   6 423861. 9392.06  11
  -4  -2   6 414352. 8829.02   2
  -4   2   5 14055.8 1157.80  11
  -4   2   5 13066.6 960.366   2
  -4  -2   5 14021.3 968.037   2
  -4   2   4 474335. 9507.61   2
  -4  -2   4 478008. 9355.66   2
   4  -2  -3 56489.4 1973.23  12
  -4  -2   3 56007.6 1801.40   2
  -4  -2   3 54902.2 1576.67   3
   4  -2  -2 224210. 5027.78  12
   4   2  -2 223818. 4974.64  12
  -4  -2   2 220765. 4543.52   2
  -4  -2   2 206668. 4391.69   3
   4  -2  -1 54.8350 186.722  12
   4   2  -1 399.158 192.566  12
  -4   2   0 221114. 4450.31   3
   4  -2   0 222619. 5347.75  12
   4   2   0 224266. 5216.42  12
  -4  -2   0 210907. 4736.48   3
  -4  -2  -1 1318.57 282.332   3
   4  -2   1 1189.93 364.595  12
   4   2   1 1347.75 365.342  12
  -4  -2  -2 59197.3 2184.65   3
   4  -2   2 59168.2 2605.44  12
   4   2   2 62907.1 2593.97  12
  -4  -2  -3 2427.48 458.580   3
   4  -2   3 2449.50 556.535  12
   4   2   3 2257.44 536.676  12
  -4  -2  -4 84649.5 3108.66   3
  -4   2  -4 84460.4 2245.04  13
   4   2   4 90772.4 3655.02  12
   4  -2   4 89483.1 3702.32  12
  -4   2  -4 84391.5 2138.35   6
   4   2   5 2605.40 338.734  14
  -4   2  -5 2710.78 343.720  13
  -4  -2  -5 2771.20 578.458   3
   4   2   5 3218.16 701.390  12
   4  -2   5 2543.56 635.501  12
  -4   2  -5 2909.55 326.562   6
   4   2   5 2619.26 711.081  11
  -4  -2  -5 2325.46 294.521   9
   4   2   6 4880.40 450.152  14
  -4   2  -6 4501.48 440.157  13
  -4   2  -6 4283.86 395.535   6
  -4  -2  -6 4105.83 389.495   9
   4  -2   6 4614.90 466.321  14
   4  -2   7 8284.69 603.937  14
  -4   2  -7 8150.66 582.038  13
  -4  -2  -7 9395.85 566.553   9
   4   2   7 7733.65 556.761  14
   4   2   8 211592. 4381.81  14
  -4  -2  -8 218186. 4306.01   9
   4  -2   8 220909. 4500.84  14
   4   2   9 619.526 128.907  14
   4  -2   9 694.962 160.195  14
  -4  -2  -9 732.769 135.959   9
   4  -2  10 43937.6 1068.77  14
  -4   3  14 3978.40 228.807  14
  -4  -3  14 4377.17 222.213   4
  -4   3  13 87094.7 2012.33  14
  -4  -3  13 85620.6 1953.33   4
   4  -3 -13 88896.2 1967.80   8
  -4  -3  12 119.465 124.465   7
   4  -3 -12 229.158 114.109   8
  -4  -3  12 127.890 133.783   4
  -4   3  11 35655.2 1278.75  14
  -4  -3  11 34174.3 1256.87   7
  -4  -3  11 34791.8 1255.25   4
   4  -3 -11 34953.9 1249.66   8
  -4   3  10 6039.96 501.500  14
  -4  -3  10 5473.29 479.555   7
  -4  -3  10 6549.17 527.275   4
   4  -3 -10 5840.03 487.182   8
  -4  -3   9 144913. 4839.06   2
  -4  -3   9 151996. 3406.38   7
  -4   3   9 151327. 3409.49  14
  -4   3   9 143805. 4966.81  11
  -4  -3   9 147545. 3419.44   4
  -4   3   9 142874. 4605.47   2
   4  -3  -9 147658. 3350.93   8
  -4  -3   8 46422.6 1447.19   7
  -4  -3   8 46481.6 1499.80   4
  -4  -3   8 45480.1 2345.44   2
  -4   3   8 48873.4 2569.43  11
  -4   3   8 43260.9 2212.35   2
  -4   3   8 45918.3 1462.25  14
   4  -3  -8 44629.7 1414.01   8
  -4   3   7 24970.2 1518.46   2
  -4   3   7 25731.6 1772.50  11
  -4  -3   7 25302.8 1565.73   2
  -4   3   6 182804. 5292.41  11
  -4   3   6 172567. 4687.23   2
  -4  -3   6 181251. 4758.99   2
  -4   3   5 227675. 5598.23   2
  -4   3   5 246833. 6235.62  11
  -4  -3   5 236724. 5535.81   2
  -4   3   4 6713.43 796.287  11
  -4   3   4 7187.66 693.051   2
  -4  -3   4 6993.07 633.363   2
   4  -3  -3 32956.3 1459.71  12
  -4  -3   3 31471.3 1213.53   3
  -4  -3   3 32309.5 1309.04   2
   4  -3  -2 15858.1 1012.33  12
   4   3  -2 16721.7 993.078  12
  -4  -3   2 17275.9 817.931   2
  -4  -3   2 17828.0 875.906   3
   4   3  -1 422661. 8384.04  12
   4  -3  -1 415789. 8553.25  12
  -4  -3   1 399513. 7978.66   3
   4  -3   0 38895.0 1817.88  12
   4   3   0 38343.3 1693.29  12
  -4  -3   0 37117.1 1484.92   3
   4  -3   1 60414.1 2495.44  12
   4   3   1 57256.3 2318.95  12
  -4  -3  -1 56164.6 2046.73   3
  -4  -3  -2 3386.03 499.926   3
   4  -3   2 3147.66 586.222  12
   4   3   2 3079.15 554.495  12
  -4  -3  -3 320232. 7522.28   3
   4  -3   3 339873. 8426.64  12
   4   3   3 347158. 8249.25  12
  -4  -3  -4 10717.4 1032.21   3
  -4   3  -4 10917.6 667.693  13
   4   3   4 11812.9 1223.28  12
   4  -3   4 11170.7 1253.26  12
  -4   3  -4 11363.2 620.466   6
   4   3   4 10654.2 1322.36  11
  -4  -3  -4 10924.1 604.931   9
  -4  -3  -4 10108.4 617.415   5
  -4  -3  -5 129506. 4305.07   3
  -4   3  -5 127305. 3078.93  13
   4  -3   5 130959. 4864.08  12
  -4   3  -5 126870. 2917.60   6
   4   3   5 137287. 5192.05  11
  -4  -3  -5 129206. 2941.06   9
  -4  -3  -5 119943. 2926.35   5
   4   3   6 16384.4 811.486  14
   4  -3   6 16726.5 892.473  14
  -4   3  -6 17053.6 867.220  13
  -4   3  -6 15423.2 757.004   6
  -4  -3  -6 17823.5 828.773   9
   4   3   7 92307.1 2350.36  14
   4  -3   7 96631.7 2507.55  14
  -4   3  -7 98143.6 2466.51  13
  -4  -3  -7 96273.2 2365.17   9
   4   3   8 10217.4 548.329  14
   4  -3   8 10883.8 620.994  14
  -4  -3  -8 9576.90 534.086   9
   4   3   9 22002.5 708.680  14
   4  -3   9 23696.6 824.851  14
  -4  -3  -9 22379.0 728.527   9
   4  -3  10 454.321 90.5863  14
  -4   4  13 19.9394 89.6085  14
  -4  -4  13 100.019 88.1382   4
  -4   4  12 41778.2 1323.52  14
  -4  -4  12 42709.2 1287.58   7
  -4  -4  12 42531.8 1289.30   4
   4  -4 -12 44693.3 1315.62   8
   4  -4 -11-44.6900 142.759   8
  -4   4  11 193.048 154.477  14
  -4  -4  11 161.123 136.930   7
  -4  -4  11 28.7929 136.014   4
  -4   4  10 246947. 4995.56  14
  -4  -4  10 234477. 4926.92   7
  -4  -4  10 234037. 4938.71   4
   4  -4 -10 235385. 4904.26   8
  -4   4   9 3842.10 398.913  14
  -4  -4   9 4119.71 410.616   7
  -4  -4   9 3834.45 408.453   4
  -4   4   9 4526.16 844.804  11
   4  -4  -9 4032.62 395.706   8
  -4   4   8 117627. 2751.05  14
  -4  -4   8 108618. 2643.81   7
  -4  -4   8 112353. 2753.65   4
  -4  -4   8 114876. 4024.61   2
  -4   4   8 108736. 4241.49  11
  -4   4   8 106012. 3733.91   2
   4  -4  -8 109650. 2653.23   8
  -4  -4   7 3888.61 385.221   4
  -4   4   7 5275.63 849.382  11
  -4   4   7 4619.11 659.621   2
  -4  -4   7 4408.74 685.171   2
  -4   4   7 4257.32 391.077  14
   4  -4  -7 4536.41 380.158   8
  -4   4   6 86863.8 3445.99  11
  -4   4   6 82000.6 2941.67   2
  -4  -4   6 86009.7 3020.10   2
  -4   4   5 9917.14 890.047   2
  -4   4   5 10082.0 1062.32  11
  -4  -4   5 11482.8 912.911   2
  -4   4   4 34732.4 1940.17  11
   4  -4  -4 31320.3 1460.29  12
  -4   4   4 31550.4 1583.59   2
  -4  -4   4 33898.7 1496.89   2
   4  -4  -3 236.747 179.401  12
  -4  -4   3 427.346 186.512   3
  -4  -4   3 716.141 213.170   2
   4  -4  -2 107853. 3152.08  12
   4   4  -2 105523. 3001.80  12
  -4  -4   2 103995. 2797.46   3
  -4  -4   1 267.544 155.831   3
   4  -4  -1 674.470 263.513  12
   4   4  -1 353.870 202.143  12
   4   4   0 435421. 9072.11  12
  -4  -4   0 429323. 8806.22   3
   4  -4   1 16436.3 1286.35  12
   4   4   1 15676.0 1154.73  12
  -4  -4  -1 16619.9 1069.77   3
   4  -4   2 377974. 8917.49  12
   4   4   2 385756. 8587.20  12
  -4  -4  -2 362046. 8123.96   3
  -4  -4  -3 2176.68 299.381   5
  -4  -4  -3 1286.52 371.577   3
   4  -4   3 1656.61 507.471  12
   4   4   3 2238.15 604.478  11
  -4   4  -3 1296.93 214.300   6
  -4  -4  -4 384517. 8823.94   3
   4  -4   4 403739. 9800.41  12
  -4   4  -4 380724. 7185.37   6
   4   4   4 391984. 10134.6  11
  -4   4  -4 377843. 7376.49  13
  -4  -4  -4 387172. 7216.19   9
  -4  -4  -4 367557. 7333.64   5
  -4  -4  -5 9957.06 1076.46   3
  -4   4  -5 9620.90 651.295  13
   4  -4   5 10141.1 1244.90  12
  -4   4  -5 9509.14 578.798   6
   4   4   5 10511.8 1363.90  11
  -4  -4  -5 10040.4 609.823   9
  -4  -4  -5 12900.9 727.685   5
   4  -4   6 143264. 3393.92  14
  -4   4  -6 141586. 3343.93  13
  -4   4  -6 140327. 3125.09   6
  -4  -4  -6 145533. 3247.63   9
   4  -4   7 10919.2 672.946  14
  -4   4  -7 10953.9 657.671  13
  -4  -4  -7 11217.3 630.558   9
   4  -4   8 130576. 2918.12  14
  -4   4  -8 130903. 2903.45  13
  -4  -4  -8 131043. 2838.46   9
   4  -4   9-45.6567 84.8261  14
  -4  -4  -9 123.944 79.3284   9
   4  -4  10 2221.34 154.886  14
  -4  -5  13 80567.5 1674.27   4
  -4   5  13 77540.3 1734.58  14
   4  -5 -12 1505.48 213.190   8
  -4  -5  12 1519.92 211.388   7
  -4  -5  12 1654.81 223.343   4
  -4   5  12 1421.30 224.906  14
  -4   5  11 14355.1 744.196  14
  -4  -5  11 12684.8 676.392   7
  -4  -5  11 13579.9 699.428   4
   4  -5 -11 13722.3 709.838   8
   4  -5 -10 1978.27 297.925   8
  -4   5  10 1933.66 311.846  14
  -4  -5  10 1793.15 278.634   7
  -4  -5  10 1849.75 283.521   4
  -4  -5   9 160666. 3587.97   7
  -4  -5   9 163086. 3646.77   4
  -4   5   9 162164. 3643.83  14
   4  -5  -9 156313. 3569.44   8
  -4   5   8 86116.3 2242.90  14
  -4  -5   8 83558.5 3383.22   2
  -4  -5   8 84810.6 2239.55   4
  -4   5   8 80958.7 3653.63  11
  -4   5   8 75582.3 3083.66   2
  -4  -5   8 80898.5 2113.44   7
   4  -5  -8 80342.6 2158.43   8
  -4   5   7 34163.7 1230.50  14
  -4  -5   7 33453.3 1942.54   2
  -4  -5   7 34236.3 1242.66   4
  -4   5   7 32104.2 2163.56  11
  -4   5   7 32647.4 1843.63   2
   4  -5  -7 35027.3 1202.48   8
   4  -5  -6 36320.8 1909.12   1
  -4  -5   6 36380.4 1916.20   2
  -4  -5   6 35733.8 1230.11   4
  -4   5   6 36199.7 2199.91  11
  -4   5   6 32108.9 1784.19   2
   4  -5  -6 33403.7 1160.41   8
  -4   5   6 36880.7 1240.62  14
  -4  -5   5 256877. 6065.25   2
  -4   5   5 252739. 6798.38  11
  -4   5   5 235628. 6020.37   2
  -4  -5   4 34895.4 1589.41   2
   4  -5  -4 30190.7 1456.78  12
  -4   5   4 31687.6 1930.07  11
   4  -5  -3 45255.5 1864.79  12
  -4  -5   3 46343.5 1785.11   3
   4  -5  -2 68804.4 2446.89  12
   4   5  -2 65488.6 2237.90  12
  -4  -5   2 64803.9 2184.32   3
   4  -5  -1 346590. 7682.45  12
   4   5  -1 346299. 7254.26  12
  -4  -5   1 327830. 7153.85   3
   4  -5   0 33104.9 1803.57  12
  -4  -5   0 30542.6 1491.05   3
   4  -5   1 6985.73 861.417  12
   4   5   1 8384.76 1009.65  11
  -4  -5  -1 7300.04 748.325   3
   4  -5   2 10509.8 1134.53  12
   4   5   2 9785.36 1178.59  11
   4  -5   2 12904.1 1015.74   1
  -4  -5  -2 10040.5 933.641   3
  -4   5  -3 219484. 4657.38  13
   4  -5   3 233259. 6613.17  12
   4   5   3 221924. 6863.96  11
  -4   5  -3 216166. 4462.04   6
  -4  -5  -3 225294. 4509.35   9
  -4  -5  -3 220805. 4694.48   5
  -4  -5  -3 221571. 5855.82   3
  -4  -5  -4 2249.49 334.926   5
  -4  -5  -4 2470.85 548.583   3
   4  -5   4 2664.55 626.209  12
  -4   5  -4 2215.29 281.446   6
  -4   5  -4 1839.25 301.236  13
  -4  -5  -4 1958.85 276.585   9
  -4   5  -5 24025.5 1069.01  13
  -4   5  -5 24880.8 956.212   6
  -4  -5  -5 25172.2 1017.26   9
  -4  -5  -5 24031.7 1083.50   5
   4  -5   6 170.097 152.506  14
  -4   5  -6 600.662 199.492  13
  -4   5  -6 619.423 167.283   6
  -4  -5  -6 506.994 176.955   9
   4  -5   7 119077. 2847.52  14
  -4   5  -7 123462. 2859.16  13
  -4  -5  -7 121689. 2794.85   9
   4  -5   8 17855.9 751.102  14
  -4   5  -8 18157.6 755.509  13
  -4  -5  -8 18060.2 727.196   9
   4  -5   9 30487.1 879.370  14
  -4  -5  -9 31533.4 861.866   9
  -4  -6  13 4077.28 233.259   4
  -4   6  13 3638.87 249.301  14
  -4   6  12 8520.45 486.313  14
  -4  -6  12 9057.82 449.737   7
  -4  -6  12 9901.66 478.988   4
   4  -6 -12 8825.46 459.953   8
  -4  -6  11 6494.51 444.336   7
  -4   6  11 6515.53 478.345  14
  -4  -6  11 6828.59 457.199   4
   4  -6 -11 6037.88 447.261   8
  -4  -6  10 53636.8 1613.72   7
  -4  -6  10 56054.3 1644.60   4
  -4   6  10 55476.2 1691.58  14
   4  -6 -10 56361.6 1684.98   8
   4  -6  -9 426.606 183.901   8
  -4   6   9 393.186 177.873  14
  -4  -6   9 474.106 151.894   7
  -4  -6   9 436.407 172.525   4
  -4  -6   8 24633.6 1046.86   4
  -4  -6   8 25234.6 986.241   7
  -4   6   8 25421.7 1075.34  14
   4  -6  -8 25227.8 1049.47   8
   4  -6  -7 2186.07 296.061   8
  -4   6   7 1900.58 288.612  14
  -4   6   7 2970.55 719.687  11
  -4   6   7 2315.28 533.784   2
  -4  -6   7 2336.07 306.274   4
  -4  -6   7 2046.21 514.776   2
   4  -6  -6 223171. 6114.03   1
  -4  -6   6 233440. 6093.76   2
  -4  -6   6 234688. 4769.43   4
  -4   6   6 232405. 6749.12  11
  -4   6   6 221567. 5970.11   2
  -4   6   6 233623. 4770.12  14
   4  -6  -6 227752. 4703.87   8
   4  -6  -5 1921.14 503.304   1
  -4   6   5 1642.22 535.859  11
  -4   6   5 1308.35 402.471   2
  -4  -6   5 1955.31 273.115   4
   4  -6  -5 2477.22 292.545   8
  -4   6   5 1436.59 246.408  14
  -4   6   4 336158. 8417.82  11
   4  -6  -4 338155. 8080.79   1
  -4  -6   3 565.366 224.853   3
  -4  -6   2 141486. 3832.60   3
   4  -6  -1 18559.1 1289.26  12
  -4  -6   1 16634.0 1105.68   3
   4  -6   0 38013.4 2001.84  12
   4   6   0 37239.6 2040.18  11
  -4  -6   0 34658.5 1725.84   3
   4  -6   0 41192.0 2013.53   1
   4  -6   1 5565.02 728.381   1
   4  -6   1 5788.42 808.647  12
   4   6   1 6124.56 890.826  11
  -4  -6  -1 6214.10 495.464   5
  -4  -6  -1 5740.28 700.150   3
   4  -6   2 6021.34 746.073   1
   4  -6   2 5859.66 856.675  12
   4   6   2 6439.22 958.574  11
  -4   6  -2 5957.67 440.660   6
  -4  -6  -2 6897.33 475.291   9
  -4  -6  -2 6419.73 526.653   5
   4  -6   2 6400.28 482.646   8
  -4  -6  -2 6808.07 808.551   3
  -4  -6  -3 2565.96 348.451   5
  -4   6  -3 2559.58 346.539  13
  -4  -6  -3 3004.10 582.711   3
   4  -6   3 2697.03 657.121  12
  -4   6  -3 2527.58 293.827   6
   4   6   3 2467.50 684.868  11
  -4  -6  -3 2165.17 291.599   9
  -4   6  -4 12495.6 747.498  13
   4  -6   4 12195.6 1347.98  12
  -4   6  -4 11430.0 623.253   6
  -4  -6  -4 11801.4 669.093   9
  -4  -6  -4 12394.9 772.307   5
  -4   6  -5 23365.6 1044.66  13
  -4   6  -5 23376.3 902.246   6
  -4  -6  -5 23970.2 996.263   9
   4  -6   6 1835.04 286.255  14
  -4   6  -6 2325.09 325.124  13
  -4   6  -6 2262.72 251.511   6
  -4  -6  -6 1986.06 278.933   9
   4  -6   7 149.294 128.271  14
  -4   6  -7 16.9698 129.384  13
  -4  -6  -7 89.0212 126.549   9
   4  -6   8 136583. 2897.64  14
  -4   6  -8 143334. 2957.46  13
  -4  -6  -8 142204. 2932.53   9
   4  -6   9 4607.76 252.932  14
  -4  -6  -9 4954.00 270.679   9
  -4  -7  12 6344.63 323.030   7
  -4  -7  12 6741.01 350.040   4
  -4   7  12 6362.95 378.715  14
   4  -7 -12 5993.39 325.266   8
  -4  -7  11 37580.2 1115.43   7
  -4  -7  11 38151.0 1138.06   4
  -4   7  11 37410.8 1039.61   6
   4  -7 -11 38214.5 1182.18   8
  -4   7  11 38266.0 1211.65  14
  -4  -7  10 13186.9 659.585   7
  -4  -7  10 13917.5 686.599   4
  -4   7  10 13924.3 730.599  14
  -4   7  10 13197.3 627.217   6
   4  -7 -10 14068.4 729.000   8
  -4   7   9 155131. 3541.93  14
  -4  -7   9 158223. 3480.80   4
  -4  -7   9 152835. 3398.35   7
   4  -7  -9 162158. 3580.28   8
  -4   7   8 18321.4 898.683  14
  -4  -7   8 17121.9 788.092   7
  -4  -7   8 18140.3 868.114   4
   4  -7  -8 19597.2 919.370   8
  -4   7   7 52526.5 1658.24  14
  -4  -7   7 52877.5 1632.04   4
   4  -7  -7 51256.9 1628.97   8
  -4  -7   6 115428. 2765.75   4
  -4   7   6 108514. 4369.58  11
   4  -7  -6 107575. 3891.64   1
  -4   7   6 110004. 3831.36   2
  -4   7   6 113498. 2783.44  14
   4  -7  -6 114388. 2757.82   8
  -4  -7   5 173968. 3758.53   4
   4  -7  -5 170353. 5265.21   1
  -4   7   5 169303. 5618.69  11
  -4   7   5 165674. 4962.12   2
  -4   7   5 168922. 3677.11   6
  -4   7   5 170408. 3789.66  14
   4  -7  -5 178010. 3785.73   8
   4  -7  -4 556.607 170.619   8
  -4   7   4 347.910 168.612  14
  -4   7   4 646.253 410.270  11
   4  -7  -4 537.238 254.317   1
  -4  -7   4 511.567 161.648   4
  -4   7   4 420.725 144.507   6
   4  -7  -3 45810.6 2379.63   1
  -4  -7   3 44129.4 1387.37   4
  -4   7   3 43770.5 1369.90   6
   4  -7  -3 43080.1 1407.64   8
   4  -7  -2 14946.8 1309.16   1
  -4   7   2 14333.5 709.349   6
  -4  -7   2 14831.1 728.644   9
  -4  -7   2 15089.9 1103.42   3
   4  -7  -2 15188.5 761.774   8
  -4   7   1 208146. 4324.98   6
  -4  -7   1 218090. 4381.07   9
  -4  -7   1 204387. 5347.61   3
   4  -7  -1 211756. 4451.99   8
   4  -7   0 27585.3 1731.73   1
  -4   7   0 25843.0 978.688   6
  -4  -7   0 25349.1 976.647   9
  -4  -7   0 25524.8 1056.71   5
   4  -7   0 23958.7 1012.28   8
   4  -7   1 40689.6 1291.56   7
   4  -7   1 43584.7 2175.04   1
   4   7   1 37258.5 2216.70  11
  -4   7  -1 39181.4 1281.01   6
  -4  -7  -1 40111.7 1307.61   9
  -4  -7  -1 42032.2 1449.16   5
   4  -7   1 39174.3 1356.94   8
  -4  -7  -1 36905.1 1949.37   3
  -4  -7  -2 4619.77 698.995   3
   4   7   2 4530.91 854.548  11
  -4   7  -2 5115.07 416.161   6
  -4  -7  -2 4838.30 425.099   9
  -4  -7  -2 4775.68 472.559   5
   4  -7   2 4895.71 438.268   8
   4  -7   2 5361.60 739.647   1
  -4   7  -3 91200.1 2481.00  13
   4   7   3 97293.2 4218.17  11
  -4   7  -3 94273.1 2295.04   6
  -4  -7  -3 94358.9 2382.29   9
  -4  -7  -3 96226.3 2593.39   5
  -4  -7  -3 92993.8 3484.77   3
  -4   7  -4 23457.0 1058.32  13
  -4   7  -4 23136.1 904.815   6
  -4  -7  -4 22197.0 966.531   9
  -4  -7  -4 23896.0 1127.59   5
  -4   7  -5 34913.4 1302.99  13
  -4   7  -5 34761.3 1106.05   6
  -4  -7  -5 34164.2 1227.08   9
   4  -7   6 39822.8 1317.49  14
  -4   7  -6 41903.2 1387.55  13
  -4  -7  -6 41866.3 1340.02   9
   4  -7   7 82222.8 2001.60  14
  -4   7  -7 86237.1 2086.13  13
  -4  -7  -7 85973.1 2066.22   9
   4  -7   8 913.431 137.576  14
  -4   7  -8 927.500 154.744  13
  -4  -7  -8 984.577 166.080   9
  -4  -8  12 43674.9 982.792   4
  -4   8  12 41246.4 1040.10  14
  -4   8  11 8166.50 464.391  14
  -4  -8  11 7952.87 403.990   7
  -4  -8  11 9404.57 449.247   4
  -4   8  11 9499.63 421.301   6
   4  -8 -11 9020.34 461.819   8
  -4   8  10 163291. 3521.91  14
  -4  -8  10 156746. 3356.67   7
  -4  -8  10 168291. 3420.12   4
  -4   8  10 165448. 3375.05   6
   4  -8 -10 172228. 3556.26   8
  -4  -8   9 8625.72 511.025   7
  -4   8   9 8378.48 567.814  14
  -4  -8   9 8509.94 536.116   4
  -4   8   9 8328.09 524.478   6
   4  -8  -9 8526.84 583.050   8
  -4   8   8 31425.4 1214.29  14
  -4  -8   8 32132.4 1166.28   4
  -4   8   8 30820.2 1127.01   6
   4  -8  -8 32576.9 1243.26   8
  -4   8   7 7269.76 550.244  14
  -4  -8   7 7293.70 529.949   4
  -4   8   7 6897.06 508.768   6
   4  -8  -7 6799.71 548.720   8
  -4  -8   6 64552.4 1856.46   4
  -4   8   6 60375.8 1775.07   6
  -4   8   6 62165.8 1883.00  14
   4  -8  -6 64449.6 1906.71   8
  -4   8   5 11719.5 714.009  14
  -4  -8   5 11530.8 677.709   4
  -4   8   5 12460.0 1372.94  11
  -4   8   5 9760.34 1062.72   2
   4  -8  -5 10947.5 1173.62   1
  -4   8   5 10784.6 643.063   6
   4  -8  -5 11541.1 700.712   8
  -4  -8   4 7530.77 535.264   4
   4  -8  -4 7810.34 1008.55   1
  -4   8   4 6193.96 823.410   2
  -4   8   4 7345.07 520.878   6
   4  -8  -4 6984.78 538.939   8
  -4  -8   3 36434.3 1286.69   4
   4  -8  -3 40244.7 2310.21   1
  -4   8   3 38813.3 1303.07   6
   4  -8  -3 40092.3 1391.57   8
  -4  -8   2 33454.5 1190.48   4
   4  -8  -2 33116.2 2050.57   1
  -4   8   2 32163.1 1158.73   6
  -4  -8   2 33609.1 1213.51   9
  -4  -8   2 30923.8 1753.99   3
  -4  -8   2 31630.8 1180.97   5
   4  -8  -2 32411.2 1245.19   8
  -4  -8   1 3857.05 620.726   3
  -4   8   1 3171.52 345.361   6
  -4  -8   1 3475.81 372.843   9
   4  -8  -1 2723.98 608.805   1
   4  -8  -1 3229.28 379.702   8
  -4   8   0 141298. 3213.51   6
  -4  -8   0 146962. 3287.77   9
  -4  -8   0 139913. 4351.17   3
  -4  -8   0 146353. 3391.85   5
   4  -8   0 141754. 3362.12   8
  -4  -8  -1 779.826 210.905   5
  -4  -8  -1 1020.67 360.589   3
   4  -8   1 744.591 178.633   7
  -4   8  -1 1068.76 211.733   6
  -4  -8  -1 543.319 186.320   9
   4  -8   1 833.760 226.986   8
   4  -8   1 938.272 408.042   1
   4  -8   2 116411. 2652.09   7
  -4   8  -2 113427. 2666.30   6
  -4  -8  -2 114146. 2767.67   9
  -4  -8  -2 116143. 2961.37   5
   4  -8   2 113076. 2827.25   8
  -4   8  -3 7826.50 595.354  13
   4  -8   3 7281.53 469.968   7
  -4   8  -3 7536.65 490.111   6
  -4  -8  -3 7608.47 548.548   9
  -4  -8  -3 7450.77 616.458   5
   4  -8   4 287192. 5511.35   7
  -4   8  -4 292729. 5907.06  13
  -4   8  -4 290300. 5551.50   6
  -4  -8  -4 292117. 5781.29   9
   4  -8   5 606.700 176.058  14
  -4   8  -5 1002.51 235.979  13
  -4  -8  -5 1068.83 215.125   9
   4  -8   6 65215.2 1689.88  14
  -4  -8  -6 64900.4 1743.53   9
  -4   8  -6 64772.7 1782.93  13
   4  -8   7 34.4440 70.6507  14
  -4   8  -7 51.2842 107.391  13
  -4  -8  -7 211.432 119.808   9
  -4   8  -8 63588.0 1427.12  13
  -4  -8  -8 62459.7 1434.01   9
  -4  -9  11 17889.4 552.597   4
  -4   9  11 17022.8 543.983   6
   4  -9 -10 131.899 106.811   8
  -4  -9  10-6.56488 66.9223   7
  -4  -9  10 150.368 91.9367   4
  -4   9  10 172.151 120.069   6
  -4   9  10 86.2304 107.636  14
  -4  -9   9 89225.6 2053.67   4
  -4   9   9 87984.3 2082.84   6
  -4   9   9 85583.3 2144.77  14
   4  -9  -9 89404.1 2209.15   8
  -4  -9   8 24071.2 937.873   4
  -4   9   8 24320.2 1005.09  14
  -4   9   8 24001.9 953.797   6
   4  -9  -8 24719.0 1047.34   8
  -4  -9   7 23621.6 968.328   4
  -4   9   7 22269.9 944.803   6
  -4   9   7 22942.3 1007.87  14
   4  -9  -7 24082.3 1054.78   8
  -4  -9   6 4393.01 410.612   4
  -4   9   6 4072.83 398.069   6
  -4   9   6 3988.19 409.716  14
   4  -9  -6 3403.27 401.418   8
  -4  -9   5 178941. 3853.77   4
   4  -9  -5 179828. 3970.00   8
  -4  -9   4 39487.8 1348.08   4
  -4   9   4 36151.4 1296.99   6
   4  -9  -4 38861.2 1413.10   8
  -4  -9   3 28072.4 1108.38   4
   4  -9  -3 29639.9 1990.53   1
  -4   9   3 28061.0 1098.28   6
   4  -9  -3 28414.5 1196.40   8
   4  -9  -2 39748.5 2285.67   1
  -4   9   2 35754.9 1260.34   6
  -4  -9   2 35748.3 1247.80   5
   4  -9  -2 36837.2 1380.81   8
  -4   9   1 230222. 4773.00   6
   4  -9  -1 249614. 6681.38   1
  -4  -9   1 233654. 4895.60   9
  -4  -9   1 219237. 6096.79   3
  -4  -9   1 238937. 4902.05   5
   4  -9  -1 235276. 5008.13   8
  -4  -9   0 955.498 238.345   5
   4  -9   0 682.979 209.496   8
  -4   9   0 961.559 210.018   6
  -4  -9   0 1116.76 240.098   9
   4  -9   1 58158.3 1676.31   7
  -4   9  -1 56316.9 1638.87   6
  -4  -9  -1 57695.0 1754.21   9
  -4  -9  -1 58623.7 1844.40   5
   4  -9   1 56222.6 1790.23   8
   4  -9   2 11911.4 628.855   7
  -4   9  -2 12066.1 639.235   6
  -4  -9  -2 11151.2 683.515   9
  -4  -9  -2 12521.0 782.096   5
   4  -9   2 11425.4 707.262   8
   4  -9   3 171883. 3547.19   7
  -4   9  -3 172213. 3880.18  13
  -4   9  -3 167992. 3538.15   6
  -4  -9  -3 171371. 3755.37   9
   4  -9   4 28947.2 953.310   7
  -4   9  -4 28452.9 1153.60  13
  -4  -9  -4 28753.1 1095.17   9
   4  -9   5 54731.7 1506.06  14
  -4   9  -5 54624.9 1627.52  13
  -4  -9  -5 56790.7 1596.19   9
  -4   9  -6 8774.61 509.465  13
  -4  -9  -6 9352.42 514.355   9
   4  -9   6 8100.05 422.223  14
  -4   9  -7 123197. 2539.08  13
  -4  -9  -7 123375. 2558.07   9
  -4 -10  10 27136.1 724.336   4
  -4  10  10 28955.1 821.249   6
  -4 -10   9 9485.96 454.704   4
  -4  10   9 9536.74 500.850   6
   4 -10  -9 9525.20 532.065   8
  -4 -10   8 48511.7 1330.57   4
  -4  10   8 46591.7 1382.99   6
   4 -10  -8 47480.0 1488.88   8
   4 -10  -7 2235.06 320.205   8
  -4 -10   7 2527.00 281.699   4
  -4  10   7 2523.65 309.358   6
  -4 -10   6 101890. 2414.83   4
  -4  10   6 95998.8 2416.34   6
   4 -10  -6 97230.0 2569.16   8
  -4 -10   5 27679.4 1060.34   4
  -4  10   5 26279.7 1058.74   6
   4 -10  -5 27534.6 1164.60   8
  -4 -10   4 159078. 3460.38   4
  -4  10   4 148875. 3420.16   6
   4 -10  -4 153276. 3621.62   8
   4 -10  -3 84.7249 142.909   8
  -4  10   3 484.519 178.016   6
  -4  10   2 145868. 3301.67   6
   4 -10  -2 147464. 3525.69   8
  -4  10   1 6899.98 505.095   6
  -4 -10   1 6919.71 514.974   5
   4 -10  -1 6373.27 554.437   8
   4 -10   0 79870.2 2132.41   7
  -4  10   0 76400.6 2021.35   6
  -4 -10   0 73383.5 2119.25   9
  -4 -10   0 78193.7 2160.43   5
   4 -10   0 77811.2 2221.57   8
   4 -10   1 33896.6 1179.10   7
  -4  10  -1 32525.5 1131.86   6
  -4 -10  -1 34092.4 1260.14   9
  -4 -10  -1 32949.8 1286.47   5
   4 -10   1 32926.9 1280.70   8
   4 -10   2 29085.0 1031.91   7
  -4  10  -2 29667.9 1018.08   6
  -4 -10  -2 30114.9 1155.57   9
   4 -10   3 7501.87 450.414   7
  -4  10  -3 7784.14 575.314  13
  -4 -10  -3 7163.61 520.227   9
   4 -10   4 43983.8 1205.36   7
  -4  10  -4 45506.5 1437.74  13
  -4 -10  -4 44625.2 1381.25   9
  -4  10  -5 212.371 136.425  13
   4 -10   5 355.678 99.6488   7
  -4 -10  -5 381.448 154.358   9
  -4  10  -6 31382.0 955.060  13
  -4 -10  -6 31205.2 962.438   9
  -4  10  -7 6602.11 308.791  13
  -4 -10  -7 6330.75 317.791   9
  -4  11  10 3960.65 219.554   6
  -4  11   9 84139.1 1820.95   6
   4 -11  -9 78523.9 1789.80   8
   4 -11  -8 1260.59 205.951   8
  -4  11   8 918.528 181.188   6
  -4 -11   7 17321.9 662.754   4
  -4  11   7 16596.9 732.947   6
   4 -11  -7 17198.3 809.657   8
  -4 -11   6 46094.7 1289.13   4
  -4  11   6 42307.8 1341.77   6
   4 -11  -6 42883.3 1456.42   8
  -4  11   5 88870.5 2224.24   6
   4 -11  -5 88123.2 2381.12   8
  -4  11   4 6966.64 502.545   6
   4 -11  -4 7288.39 568.543   8
  -4  11   3 14151.2 727.356   6
   4 -11  -3 15538.4 858.628   8
  -4  11   2 3502.53 356.891   6
   4 -11  -2 4149.19 446.516   8
  -4  11   1 29787.6 1080.70   6
   4 -11  -1 29605.6 1220.50   8
   4 -11   0 9181.78 590.762   7
  -4  11   0 9553.71 553.345   6
   4 -11   0 10283.0 676.077   8
   4 -11   1 22327.1 883.597   7
  -4  11  -1 22552.4 850.269   6
  -4 -11  -1 22014.6 967.459   9
   4 -11   1 23012.4 1009.63   8
   4 -11   2 808.982 168.084   7
  -4 -11  -2 1191.30 249.370   9
   4 -11   3 115761. 2461.43   7
  -4  11  -3 114388. 2711.62  13
  -4 -11  -3 113944. 2653.72   9
   4 -11   4 2793.02 227.953   7
  -4  11  -4 3039.77 312.669  13
  -4 -11  -4 2542.37 277.822   9
  -4  11  -5 17965.3 680.480  13
  -4 -11  -5 15844.7 647.848   9
  -4  11  -6 36075.9 909.644  13
  -4 -11  -6 33843.8 914.234   9
  -4  12   9 3996.18 227.412   6
  -4  12   8 74218.5 1601.01   6
   4 -12  -8 64232.1 1534.28   8
   4 -12  -7 874.936 169.810   8
  -4  12   7 512.079 139.971   6
  -4  12   6 41551.5 1222.58   6
   4 -12  -6 41744.2 1325.07   8
  -4  12   5 234.830 126.440   6
   4 -12  -5 495.665 177.041   8
  -4  12   4 3270.22 322.045   6
   4 -12  -4 3532.41 381.683   8
   4 -12  -3 2142.60 307.138   8
  -4  12   3 1850.57 248.136   6
  -4  12   2 41548.4 1278.91   6
   4 -12  -2 44432.9 1469.71   8
   4 -12  -1 354.251 169.907   8
   4 -12  -1 726.198 191.296   7
  -4  12   1 744.545 167.675   6
   4 -12   0 87498.1 2103.33   7
  -4  12   0 83681.7 1978.54   6
   4 -12   0 86549.1 2244.42   8
   4 -12   1 2665.07 268.747   7
   4 -12   2 41927.5 1164.08   7
  -4  12  -2 44897.9 1360.31  13
   4 -12   3 2452.12 210.899   7
  -4  12  -3 2483.52 277.185  13
   4 -12   4 116252. 2301.06   7
  -4  12  -4 126561. 2542.20  13
  -4  12  -5 15244.3 515.245  13
  -4  13   7 25543.3 737.126   6
  -4  13   6 2074.86 208.166   6
   4 -13  -6 2226.84 228.757   8
  -4  13   5 127578. 2662.80   6
   4 -13  -5 130107. 2791.08   8
  -4  13   4 11918.8 543.414   6
   4 -13  -4 12297.8 625.704   8
   4 -13  -3 35632.1 1141.98   7
  -4  13   3 36344.8 1060.42   6
   4 -13  -3 36599.1 1199.05   8
   4 -13  -2 54804.2 1483.83   7
  -4  13   2 55351.7 1393.03   6
   4 -13  -2 56686.3 1589.53   8
   4 -13  -1 81074.3 1889.12   7
  -4  13   1 76198.7 1748.94   6
   4 -13  -1 81011.0 2014.52   8
   4 -13   0 184.575 101.263   7
  -4  13  -1 28091.1 958.199  13
   4 -13   1 26320.6 811.423   7
   4 -13   2 18830.4 607.693   7
  -4  13  -2 20897.7 748.706  13
   4 -13   3 29422.4 748.018   7
  -4  13  -3 34926.5 925.358  13
  -4  13  -4 10758.7 386.821  13
   4 -14  -5 857.989 133.819   7
  -4  14   5 786.558 105.962   6
  -4  14   4 103067. 2075.31   6
   4 -14  -4 107895. 2224.52   8
   4 -14  -4 109152. 2199.99   7
   4 -14  -3 71.5034 85.3416   8
  -4  14   3 35.1844 57.0014   6
   4 -14  -2 79648.1 1734.25   7
   4 -14  -1 272.460 86.6804   7
  -4  14   0 36889.3 1000.70  13
   4 -14   0 33292.3 870.648   7
   4 -14   1 3971.63 216.891   7
  -4  14  -1 5231.49 301.131  13
  -4  14  -2 5816.77 279.752  13
   5   0 -14 124828. 2415.00   8
   5   0 -13 160.157 122.746   8
  -5   0  13 47.1554 72.3065  14
  -5   0  13-75.8505 76.5643   4
  -5   0  12 17756.2 747.712  14
  -5   0  12 17154.4 713.622   4
   5   0 -12 19090.5 819.426   8
  -5   0  11 128.738 119.025  14
  -5   0  11 170.760 132.201   4
  -5   0  10 263172. 5398.51   4
  -5   0  10 282776. 5494.28  14
  -5   0   9 163.111 129.670  14
  -5   0   9 136.555 114.085   4
  -5   0   9 63.6588 260.971   2
  -5   0   8 71873.0 1921.49   4
  -5   0   8 70213.1 3011.08   2
  -5   0   8 74554.5 1990.19  14
  -5   0   7-101.431 243.780   2
  -5   0   6 162734. 4527.60   2
  -5   0   5 147.650 190.706   2
  -5   0   4 60727.1 2214.04   2
   5   0  -3-40.6339 188.233  12
  -5   0   3-14.4388 122.389   2
   5   0  -2 12404.0 988.218  12
  -5   0   2 11820.0 819.908   2
   5   0  -1 48.6987 170.459  12
  -5   0   1 103.268 145.653   2
   5   0   0 60005.1 2539.39  12
  -5   0  -1 181.499 157.197   3
   5   0   1-154.858 224.735  12
  -5   0  -2 16299.8 1115.92   3
   5   0   2 14914.0 1391.72  12
   5   0   3 173.240 260.316  12
  -5   0  -3 98.3003 129.589   6
  -5   0  -4 158979. 4793.16   3
   5   0   4 153841. 3620.28  14
   5   0   4 167518. 5674.57  12
  -5   0  -4 158067. 3505.34   6
   5   0   5-143.201 164.208  14
   5   0   6 100860. 2557.53  14
   5   0   7 113.213 119.499  14
   5   0   8 109426. 2375.20  14
   5   0   9 30.9028 58.1476  14
   5  -1 -14 26076.6 700.644   8
   5   1 -14 24422.9 681.855   8
  -5   1  13 76131.2 1757.59  14
   5  -1 -13 79284.0 1840.58   8
   5   1 -13 80722.3 1828.22   8
  -5  -1  12 30307.6 972.751  14
  -5   1  12 31784.3 1073.02  14
  -5   1  12 29205.0 946.565   4
  -5  -1  12 29991.4 1021.36   4
   5  -1 -12 33183.8 1121.76   8
  -5   1  11 101664. 2459.63  14
  -5  -1  11 95791.2 2396.63   4
  -5   1  11 93853.3 2286.76   4
  -5  -1  11 97795.5 2351.75  14
   5  -1 -11 104721. 2502.20   8
  -5  -1  10 12615.6 676.714  14
  -5  -1  10 12819.8 712.770   4
  -5   1  10 12860.9 659.980   4
  -5   1  10 14100.1 745.741  14
  -5   1   9 197551. 4153.40  14
  -5  -1   9 196292. 4059.58   7
  -5  -1   9 189055. 4106.03   4
  -5   1   9 181199. 5562.12   2
  -5  -1   9 182917. 5605.55   2
  -5  -1   8 4190.41 400.989   4
  -5   1   8 4532.83 418.615  14
  -5   1   8 3734.17 666.687   2
  -5  -1   8 4797.81 745.195   2
  -5   1   7 46058.9 2216.31   2
  -5  -1   7 45581.0 2196.57   2
  -5   1   6 10621.1 964.400   2
  -5  -1   6 11262.9 988.657   2
  -5   1   5 373255. 8164.00   2
  -5  -1   5 380753. 8152.48   2
  -5   1   4 67868.0 2450.59   2
  -5  -1   4 71861.2 2392.22   2
   5  -1  -3 55232.3 2216.24  12
   5   1  -3 57892.8 2232.72  12
  -5   1   3 51363.4 1992.44   2
  -5  -1   3 48939.0 1835.92   2
   5  -1  -2 57463.6 2291.76  12
   5   1  -2 57317.1 2255.40  12
  -5   1   2 50691.2 1946.40   2
  -5  -1   2 52674.6 1803.09   2
   5  -1  -1 154289. 4341.49  12
   5   1  -1 145229. 4214.64  12
   5  -1   0 11280.5 1048.70  12
   5   1   0 12211.1 1072.59  12
  -5  -1   0 11886.3 787.418   3
  -5  -1  -1 25507.8 1318.32   3
   5  -1   1 26707.4 1751.78  12
   5   1   1 25187.1 1685.76  12
  -5  -1  -2 1298.51 338.546   3
   5  -1   2 754.141 369.574  12
   5   1   2 1059.32 420.447  12
  -5   1  -2 1623.66 234.894   6
  -5  -1  -3 231687. 5949.72   3
  -5   1  -3 233844. 5881.09   3
   5  -1   3 231449. 6801.03  12
   5   1   3 229586. 6766.38  12
  -5  -1  -3 227154. 4696.13   6
  -5   1  -3 230368. 4704.87   6
   5   1   4 265.198 161.006  14
  -5   1  -4 555.155 186.694  13
  -5  -1  -4 254.857 207.184   3
   5   1   4-352.274 304.635  12
  -5   1  -4 94.1775 250.273   3
   5  -1   4 171.620 228.724  12
  -5  -1  -4 500.616 176.130   6
  -5   1  -4 330.003 146.407   6
   5   1   5 13945.4 779.153  14
   5  -1   5 13199.4 782.821  14
  -5   1  -5 13933.6 740.103  13
  -5   1  -5 12829.1 710.462   6
   5   1   6 17978.5 853.728  14
   5  -1   6 17929.1 887.793  14
   5   1   7 119775. 2721.18  14
   5  -1   7 121688. 2797.75  14
   5   1   8 38511.7 1075.82  14
   5  -1   8 38204.3 1123.73  14
   5  -1   9 19804.4 593.334  14
   5   2 -14 91363.4 1809.91   8
  -5   2  13 2251.22 230.485  14
  -5  -2  13 2206.06 215.247   4
   5  -2 -13 2345.43 244.745   8
   5   2 -13 2353.69 236.492   8
  -5  -2  12 8067.45 490.303   4
  -5   2  12 7861.67 504.464  14
   5  -2 -12 8710.95 532.032   8
  -5   2  11 3604.19 372.042  14
  -5  -2  11 3388.77 357.575   4
   5  -2 -11 3642.60 376.607   8
  -5   2  10 74571.6 2063.27  14
  -5  -2  10 76742.2 1994.65   7
  -5  -2  10 69727.2 2004.13   4
   5  -2 -10 71434.3 2006.81   8
   5  -2  -9 624.377 183.929   8
  -5   2   9 611.258 175.792  14
  -5  -2   9 631.940 180.709   7
  -5  -2   9 516.754 187.606   4
  -5   2   8 66019.5 1851.57  14
  -5  -2   8 61047.4 1798.07   4
  -5   2   8 58593.2 2706.46   2
  -5  -2   8 60348.5 2783.01   2
   5  -2  -8 62763.0 1770.46   8
  -5  -2   7 6356.38 470.682   4
  -5   2   7 6475.48 807.388   2
  -5  -2   7 6572.39 817.773   2
  -5   2   7 7309.70 514.652  14
   5  -2  -7 6255.45 458.384   8
  -5   2   6 274423. 6665.22   2
  -5  -2   6 276150. 6612.05   2
  -5   2   5 825.072 281.465   2
  -5  -2   5 1323.88 330.643   2
   5  -2  -4 284834. 6486.45  12
  -5   2   4 267790. 6293.54   2
  -5  -2   4 264630. 6055.88   2
   5  -2  -3 14910.9 1095.45  12
   5   2  -3 14557.0 1073.85  12
  -5   2   3 14335.0 1027.08   2
  -5  -2   3 15159.7 905.504   2
   5  -2  -2 717199. 13943.1  12
   5   2  -2 698449. 13824.1  12
  -5  -2   1 1695.74 293.149   3
   5  -2  -1 1673.06 425.637  12
   5   2  -1 1455.42 402.822  12
   5  -2   0 161731. 4772.08  12
   5   2   0 156819. 4609.20  12
  -5  -2   0 158575. 3926.27   3
  -5  -2  -1 1026.39 279.739   3
   5  -2   1 720.246 361.323  12
   5   2   1 1278.24 414.530  12
  -5  -2  -2 50827.5 2189.31   3
   5  -2   2 52718.1 2735.45  12
   5   2   2 55407.7 2748.77  12
  -5  -2  -2 53074.4 1546.50   6
  -5   2  -2 52554.6 1548.15   6
  -5  -2  -3 145.576 117.912   5
  -5  -2  -3 64.1757 259.182   3
   5  -2   3 518.646 422.605  12
   5   2   3 173.422 329.097  12
  -5  -2  -3 247.293 136.335   6
  -5   2  -3 153.162 125.473   6
  -5  -2  -4 48731.0 2401.60   3
  -5   2  -4 48638.8 1558.39  13
   5   2   4 50087.8 2835.65  12
   5  -2   4 51004.8 2904.99  12
  -5   2  -4 49266.6 1529.73   6
   5   2   4 53073.2 3100.47  11
   5   2   5-11.1032 114.413  14
   5  -2   5 102.880 167.046  14
  -5   2  -5-3.58178 143.758  13
  -5   2  -5-6.69914 115.871   6
   5   2   6 15612.4 765.569  14
   5  -2   6 17116.0 861.847  14
  -5   2  -6 17661.3 809.993  13
   5   2   7 2799.81 287.777  14
   5  -2   7 3278.26 337.897  14
   5   2   8 58914.6 1387.77  14
   5  -2   8 60189.6 1519.65  14
   5  -2   9 294.193 81.2469  14
  -5   3  13 48967.4 1294.83  14
  -5  -3  13 49070.4 1244.75   4
   5  -3 -13 52124.8 1322.25   8
   5   3 -13 50442.7 1273.24   8
  -5   3  12 8800.84 532.147  14
  -5  -3  12 9009.32 518.037   4
   5  -3 -12 10149.7 564.410   8
  -5   3  11 25407.2 1027.37  14
  -5  -3  11 25327.5 956.898   7
  -5  -3  11 23347.5 976.925   4
   5  -3 -11 25304.8 1004.05   8
   5  -3 -10 1512.56 256.719   8
  -5   3  10 1662.65 291.394  14
  -5  -3  10 1478.76 234.700   7
  -5  -3  10 1669.02 280.237   4
  -5  -3   9 115049. 2712.62   7
  -5  -3   9 115312. 2844.16   4
  -5   3   9 117654. 2860.36  14
   5  -3  -9 114988. 2779.08   8
  -5  -3   8 6656.36 521.765   4
  -5   3   8 6324.46 849.935   2
  -5  -3   8 6091.59 835.248   2
  -5   3   8 7228.37 542.643  14
   5  -3  -8 6998.79 501.723   8
  -5   3   7 27916.2 1091.13  14
  -5  -3   7 26796.8 1050.29   4
  -5   3   7 24456.1 1624.93   2
  -5  -3   7 26036.2 1661.75   2
   5  -3  -7 26447.6 1010.07   8
  -5   3   6 3272.68 561.302   2
  -5  -3   6 2584.33 489.335   2
   5  -3  -5 260616. 6241.56  12
  -5   3   5 250889. 6203.11   2
  -5  -3   5 250403. 5987.39   2
   5  -3  -4 9010.52 864.586  12
  -5   3   4 7153.66 770.786   2
  -5  -3   4 8776.98 745.783   2
   5  -3  -3 53575.9 2239.77  12
   5   3  -3 51892.5 2165.73  12
   5  -3  -2 7664.40 816.482  12
   5   3  -2 7974.50 800.714  12
  -5  -3   2 7796.61 618.989   3
   5  -3  -1 311944. 7469.32  12
   5   3  -1 323386. 7317.58  12
  -5  -3   1 306812. 6565.61   3
   5  -3   0 71975.7 2979.54  12
   5   3   0 70028.1 2817.39  12
  -5  -3   0 71334.7 2390.91   3
   5  -3   1 48373.6 2528.03  12
   5   3   1 51609.7 2496.91  12
  -5  -3  -1 45536.0 1982.69   3
   5  -3   2 6950.52 999.421  12
   5   3   2 9063.71 1084.35  12
  -5   3  -2 9968.07 582.731   6
  -5  -3  -2 8245.78 546.483   5
  -5  -3  -2 7370.52 801.087   3
  -5   3  -3 271543. 5447.25  13
   5  -3   3 270043. 7723.67  12
   5   3   3 292023. 7667.60  12
  -5   3  -3 270465. 5379.69   6
  -5  -3  -3 262687. 5392.50   5
  -5  -3  -3 270152. 6795.29   3
  -5  -3  -4 130.894 122.213   5
  -5   3  -4 215.846 140.172  13
  -5   3  -4 184.894 146.033   6
  -5  -3  -4 207.554 133.064   9
   5  -3   5 3637.61 419.648  14
  -5   3  -5 4869.29 431.565  13
  -5   3  -5 3553.39 361.701   6
  -5  -3  -5 4437.59 383.546   9
   5  -3   6 18081.2 881.446  14
  -5   3  -6 18823.8 838.934  13
  -5  -3  -6 19216.5 784.596   9
   5  -3   7 109252. 2574.13  14
  -5  -3  -7 111123. 2384.01   9
   5  -3   8 14155.2 598.826  14
   5  -3   9 24985.0 667.205  14
  -5   4  13 4250.53 302.585  14
  -5  -4  13 3912.08 270.071   4
   5  -4 -13 4655.94 306.560   8
  -5   4  12 58772.1 1604.55  14
  -5  -4  12 57162.1 1536.50   4
   5  -4 -12 59526.0 1595.10   8
   5  -4 -11 159.910 145.078   8
  -5   4  11 222.453 154.297  14
  -5  -4  11 167.608 128.155   7
  -5  -4  11 108.447 129.957   4
  -5  -4  10 253407. 5151.24   7
  -5  -4  10 259723. 5299.87   4
  -5   4  10 267033. 5358.30  14
   5  -4 -10 263247. 5274.37   8
  -5   4   9 11544.3 706.653  14
  -5  -4   9 11706.7 709.913   4
   5  -4  -9 11452.4 673.115   8
  -5  -4   8 79199.0 2044.75   5
  -5  -4   8 77260.7 3264.97   2
  -5  -4   8 86262.6 2257.15   4
  -5   4   8 78291.4 3224.36   2
  -5   4   8 83461.4 2239.79  14
   5  -4  -8 80226.7 2136.10   8
   5  -4  -7 460.295 158.471   8
  -5  -4   7 336.640 148.980   5
  -5   4   7 688.110 195.035  14
  -5   4   7 609.478 305.483   2
  -5  -4   7 641.906 183.278   4
  -5  -4   7 625.902 374.360   2
  -5  -4   6 192291. 5371.42   2
  -5  -4   6 207220. 4315.49   5
  -5  -4   6 209568. 4346.75   4
   5  -4  -6 209663. 5479.32  12
  -5   4   6 220687. 4447.18  14
  -5   4   6 204339. 5614.77   2
   5  -4  -6 206772. 4270.93   8
   5  -4  -5 3521.32 559.346  12
  -5   4   5 2988.12 540.642   2
  -5  -4   5 4034.11 569.888   2
   5  -4  -4 15962.4 1175.68  12
  -5   4   4 15600.5 1178.41   2
  -5  -4   3-75.2135 177.325   3
   5  -4  -3 122.697 143.663  12
   5   4  -3-28.5796 166.854  12
   5  -4  -2 104340. 3495.88  12
   5   4  -2 103533. 3336.72  12
  -5  -4   2 98481.3 2860.61   3
  -5  -4   1 1059.20 266.751   3
   5  -4  -1 1796.16 457.043  12
   5   4  -1 1189.72 341.024  12
   5  -4   0 144170. 4632.13  12
   5   4   0 145926. 4370.02  12
  -5  -4   0 131974. 3805.94   3
  -5  -4  -1 3831.48 564.348   3
   5  -4   1 4094.24 753.293  12
   5   4   1 4640.64 737.983  12
  -5   4  -1 4263.92 379.571   6
  -5  -4  -1 4266.19 401.181   5
  -5   4  -2 146453. 3321.49  13
   5  -4   2 150560. 5168.39  12
  -5   4  -2 150165. 3270.54   6
  -5  -4  -2 141643. 3169.22   9
  -5  -4  -2 149159. 3367.39   5
  -5  -4  -2 149202. 4398.39   3
  -5  -4  -3 460.865 188.660   5
  -5   4  -3 263.795 171.681  13
  -5  -4  -3-38.3312 212.158   3
   5  -4   3 295.815 328.844  12
   5   4   3 537.673 416.399  11
  -5   4  -3 215.959 139.806   6
  -5  -4  -3 35.3163 107.445   9
  -5   4  -4 266132. 5337.92  13
  -5   4  -4 259970. 5231.79   6
  -5  -4  -4 268358. 5224.36   9
  -5  -4  -4 250445. 5305.93   5
   5  -4   5 785.426 227.780  14
  -5   4  -5 1003.04 231.760  13
  -5   4  -5 1155.31 213.408   6
  -5  -4  -5 760.017 181.528   9
   5  -4   6 85109.7 2278.52  14
  -5   4  -6 91095.3 2218.58  13
  -5  -4  -6 88117.0 2130.19   9
   5  -4   7 24150.1 924.581  14
  -5  -4  -7 25079.1 833.959   9
   5  -4   8 64520.5 1495.27  14
  -5  -4  -8 59147.4 1313.52   9
  -5  -5  13 43974.6 1058.20   4
  -5   5  13 43497.2 1118.09  14
   5  -5 -13 46240.9 1094.28   8
   5  -5 -12 508.893 135.776   8
  -5   5  12 277.734 122.837  14
  -5  -5  12 513.741 140.587   4
  -5   5  11 42711.5 1373.20  14
  -5  -5  11 40117.9 1207.51   7
  -5  -5  11 42478.4 1324.07   4
   5  -5 -11 43197.0 1347.99   8
   5  -5 -10 1643.49 264.849   8
  -5   5  10 1625.91 285.078  14
  -5  -5  10 1131.66 208.309   7
  -5  -5  10 1869.41 286.221   4
  -5  -5   9 99917.9 2566.89   4
  -5   5   9 102930. 2620.56  14
   5  -5  -9 101100. 2539.45   8
  -5   5   8 24983.0 1072.23  14
  -5  -5   8 24302.8 1052.09   4
  -5   5   8 23526.3 941.798   6
   5  -5  -8 25134.8 1025.68   8
  -5   5   7 36736.7 1334.33  14
  -5  -5   7 33667.6 1972.67   2
  -5  -5   7 36654.8 1319.58   4
  -5   5   7 36338.9 2072.64   2
  -5   5   7 35121.9 1213.72   6
   5  -5  -7 36344.5 1260.30   8
  -5   5   6 33403.2 1249.30  14
  -5  -5   6 33909.9 1219.86   4
  -5   5   6 30161.2 1846.18   2
  -5   5   6 32132.5 1150.53   6
   5  -5  -6 31441.9 1147.63   8
  -5  -5   6 31858.6 1142.46   5
  -5   5   5 203206. 4263.27  14
  -5  -5   5 196366. 4118.24   4
  -5   5   5 195794. 5472.16   2
  -5   5   5 193161. 4085.54   6
   5  -5  -5 189587. 4062.19   8
  -5  -5   5 198561. 4135.61   5
  -5   5   4 23606.1 1007.93  14
  -5  -5   4 23645.9 944.606   4
   5  -5  -4 22408.3 1437.10  12
  -5   5   4 26141.1 1623.82   2
   5  -5  -3 23722.6 1522.16  12
   5   5  -3 26823.4 1549.46  12
  -5  -5   3 24991.3 1334.56   3
   5  -5  -2 11881.7 1098.49  12
   5   5  -2 12551.8 1041.55  12
  -5  -5   2 12072.0 914.484   3
   5  -5  -1 129890. 4310.94  12
  -5   5   1 130086. 2930.62   6
  -5  -5   1 127346. 3679.68   3
  -5  -5   1 132356. 3045.99   5
  -5  -5   0 617.330 175.188   5
  -5  -5   0 185.941 194.738   3
  -5   5   0 475.246 141.621   6
  -5   5  -1 45555.3 1477.73  13
   5  -5   1 51619.3 2711.34  12
   5   5   1 46323.6 2757.55  11
  -5   5  -1 47080.5 1451.17   6
  -5  -5  -1 48191.0 1432.78   9
  -5  -5  -1 46157.6 1537.32   5
  -5  -5  -1 47184.0 2156.09   3
  -5   5  -2 22561.8 992.373  13
   5  -5   2 24566.3 1920.05  12
   5   5   2 21330.7 1951.16  11
  -5   5  -2 23328.1 947.279   6
  -5  -5  -2 22427.0 925.009   9
  -5  -5  -2 22835.8 1018.53   5
  -5  -5  -2 25103.8 1600.76   3
  -5   5  -3 123732. 3009.79  13
  -5   5  -3 127289. 2918.70   6
  -5  -5  -3 127948. 2918.58   9
  -5  -5  -3 125611. 3064.01   5
  -5  -5  -4 2331.60 326.223   5
  -5   5  -4 1556.05 253.424  13
  -5   5  -4 1517.54 240.573   6
  -5  -5  -4 2156.24 291.350   9
   5  -5   5 19445.6 924.292  14
  -5   5  -5 18975.8 867.511  13
  -5   5  -5 17967.0 786.341   6
  -5  -5  -5 19515.8 842.927   9
   5  -5   6 3260.86 351.961  14
  -5   5  -6 3505.68 341.460  13
  -5  -5  -6 3291.07 314.539   9
   5  -5   7 127782. 2766.48  14
  -5   5  -7 127986. 2698.80  13
  -5  -5  -7 127029. 2648.81   9
   5  -5   8 15554.1 549.694  14
  -5  -5  -8 13823.1 453.027   9
  -5  -6  13 562.875 87.0240   4
  -5   6  13 500.761 95.7504  14
   5  -6 -12 1591.09 197.979   8
  -5   6  12 1350.38 198.083  14
  -5  -6  12 1554.93 187.908   4
  -5  -6  11 4007.07 350.816   4
  -5   6  11 4730.05 405.187  14
   5  -6 -11 4388.59 374.484   8
  -5   6  10 67499.4 1917.77  14
  -5  -6  10 70403.4 1890.19   4
   5  -6 -10 67844.1 1878.87   8
   5  -6  -9 1531.01 257.199   8
  -5   6   9 1472.02 275.760  14
  -5  -6   9 1347.09 262.246   4
  -5   6   9 1578.66 232.848   6
  -5  -6   8 9392.74 629.516   4
  -5   6   8 9698.22 577.124   6
  -5   6   8 8906.09 632.619  14
   5  -6  -8 9472.28 616.216   8
  -5  -6   7 5692.84 486.898   4
  -5   6   7 5179.55 480.670  14
  -5   6   7 5175.08 435.734   6
   5  -6  -7 5642.64 467.028   8
   5  -6  -6 154455. 4992.33   1
  -5  -6   6 146093. 3362.34   4
  -5   6   6 143551. 4647.33   2
  -5   6   6 145235. 3281.04   6
  -5   6   6 147334. 3427.77  14
   5  -6  -6 145059. 3312.92   8
  -5  -6   5 2050.69 283.843   5
  -5   6   5 1842.67 305.670  14
   5  -6  -5 2379.95 617.149   1
  -5   6   5 1532.69 445.395   2
  -5  -6   5 1974.32 291.549   4
  -5   6   5 1910.86 279.872   6
   5  -6  -5 2951.35 341.488   8
  -5  -6   4 112771. 2680.26   4
  -5   6   4 105080. 3770.08   2
  -5   6   4 110026. 2643.80   6
   5  -6  -4 108495. 2651.80   8
  -5  -6   4 111653. 2697.32   5
  -5   6   3 6342.44 476.679   6
   5  -6  -3 6320.59 478.764   8
  -5  -6   3 7083.94 525.945   5
  -5  -6   2 175945. 3746.61   4
  -5   6   2 176863. 3739.33   6
  -5  -6   2 173862. 3727.18   9
  -5  -6   2 179738. 3851.01   5
   5  -6  -2 168710. 3732.58   8
  -5  -6   1 2669.38 329.489   5
  -5  -6   1 1946.07 411.911   3
   5  -6  -1 2544.16 545.302  12
  -5   6   1 2486.05 300.265   6
  -5  -6   1 2607.61 303.364   9
   5  -6  -1 2456.70 309.134   8
   5  -6   0 76074.9 3277.87  12
   5   6   0 70026.6 3242.12  11
  -5   6   0 71560.7 1942.86   6
  -5  -6   0 72267.1 1928.10   9
  -5  -6   0 70118.3 2726.70   3
  -5  -6   0 75027.2 2081.47   5
   5  -6   0 68815.4 1936.64   8
   5  -6   0 76931.0 3083.22   1
  -5  -6  -1 3672.41 601.185   3
   5  -6   1 3588.75 694.689  12
   5  -6   1 3687.71 645.389   1
   5   6   1 3390.15 771.127  11
  -5   6  -1 3970.84 380.807   6
  -5  -6  -1 4361.89 400.960   9
  -5  -6  -1 4060.28 429.558   5
  -5   6  -2 7636.89 567.896  13
   5  -6   2 9386.46 1199.08  12
  -5   6  -2 8531.55 554.418   6
   5   6   2 6856.67 1106.21  11
  -5  -6  -2 9152.35 577.609   9
  -5  -6  -2 8846.10 636.470   5
  -5  -6  -2 7877.90 912.891   3
  -5   6  -3 29761.6 1161.77  13
  -5   6  -3 28309.1 1063.69   6
  -5  -6  -3 28655.7 1093.69   9
  -5  -6  -3 28213.3 1194.67   5
  -5   6  -4 24317.3 1017.60  13
  -5   6  -4 22509.9 912.204   6
  -5  -6  -4 24310.7 983.273   9
  -5  -6  -4 23034.3 1045.49   5
   5  -6   5 203.717 145.861  14
  -5   6  -5-12.4805 139.833  13
  -5   6  -5 241.189 124.951   6
  -5  -6  -5 86.6045 112.755   9
   5  -6   6 16206.7 742.342  14
  -5   6  -6 16866.1 730.414  13
  -5  -6  -6 17164.7 718.043   9
   5  -6   7 1187.54 176.657  14
  -5   6  -7 1213.95 176.327  13
  -5  -6  -7 1226.35 166.565   9
   5  -6   8 62656.6 1339.68  14
  -5   7  12 1480.92 185.143  14
  -5  -7  12 1754.13 174.233   4
   5  -7 -12 1744.53 184.834   8
  -5  -7  11 73792.1 1775.40   4
  -5   7  11 73544.1 1865.12  14
   5  -7 -11 74760.1 1848.12   8
  -5  -7  10 4552.11 386.051   4
  -5   7  10 4391.53 333.294   6
  -5   7  10 4468.63 410.978  14
   5  -7 -10 4595.35 405.056   8
  -5   7   9 167690. 3732.80  14
  -5  -7   9 170809. 3662.71   4
  -5   7   9 163383. 3516.98   6
   5  -7  -9 169693. 3692.93   8
   5  -7  -8 2454.81 326.543   8
  -5   7   8 2618.03 344.419  14
  -5  -7   8 2480.49 332.978   4
  -5   7   8 3209.79 338.429   6
  -5  -7   7 44773.4 1511.89   4
  -5   7   7 44969.0 1443.42   6
  -5   7   7 46697.1 1580.43  14
   5  -7  -7 44881.7 1503.89   8
  -5  -7   6 48743.1 1583.07   4
  -5   7   6 46057.8 1496.75   6
  -5   7   6 46439.8 1596.32  14
   5  -7  -6 49042.8 1578.16   8
  -5  -7   5 225668. 4746.77   4
  -5   7   5 216322. 6236.84   2
  -5   7   5 224342. 4677.03   6
   5  -7  -5 221990. 4729.24   8
   5  -7  -4 109.237 130.849   8
  -5  -7   4 143.797 134.523   5
   5  -7  -4 301.536 293.322   1
  -5   7   4-48.8981 241.551   2
  -5  -7   4 152.637 130.550   4
  -5   7   4 90.0943 146.426   6
  -5  -7   3 38938.2 1353.88   4
  -5   7   3 40317.1 1356.47   6
  -5  -7   3 42087.9 1407.80   5
   5  -7  -3 37537.5 1357.87   8
   5  -7  -2 2327.84 327.090   8
  -5  -7   2 2194.44 475.683   3
   5  -7  -2 2995.06 629.971   1
  -5   7   2 1918.75 289.223   6
  -5  -7   2 1940.51 291.890   9
  -5  -7   2 2635.57 342.352   5
   5  -7  -1 186595. 5474.04   1
  -5   7   1 166770. 3693.89   6
  -5  -7   1 171228. 3723.14   9
  -5  -7   1 155052. 4649.17   3
  -5  -7   1 178056. 3866.27   5
   5  -7  -1 163867. 3743.17   8
   5  -7   0 91877.8 3519.69   1
  -5   7   0 82015.0 2161.77   6
  -5  -7   0 83393.4 2191.87   9
  -5  -7   0 75474.2 2993.80   3
  -5  -7   0 85186.0 2322.00   5
   5  -7   0 82217.6 2216.18   8
  -5   7  -1 14490.1 738.923   6
  -5  -7  -1 13751.9 735.151   9
  -5  -7  -1 13793.1 809.212   5
   5  -7   1 13000.3 722.244   8
  -5  -7  -1 13003.7 1175.23   3
  -5  -7  -2 163.744 159.386   5
  -5   7  -2 53.3285 141.150  13
  -5   7  -2 168.944 126.040   6
  -5  -7  -2 236.169 125.316   9
  -5   7  -3 228918. 4830.19  13
  -5   7  -3 226851. 4644.48   6
  -5  -7  -3 236689. 4771.66   9
  -5  -7  -3 232300. 4955.86   5
  -5   7  -4 1332.87 255.010  13
  -5   7  -4 1451.91 217.395   6
  -5  -7  -4 1449.83 245.045   9
   5  -7   5 42022.7 1345.63  14
  -5   7  -5 43928.9 1348.18  13
  -5   7  -5 41764.3 1190.07   6
  -5  -7  -5 43466.1 1328.27   9
   5  -7   6 9887.71 523.167  14
  -5   7  -6 10525.9 531.975  13
  -5  -7  -6 10794.9 534.577   9
   5  -7   7 93548.7 2011.86  14
  -5   7  -7 100450. 2042.43  13
  -5  -7  -7 97321.6 2023.73   9
  -5  -8  12 30317.7 734.069   4
  -5  -8  11 13085.9 530.171   4
  -5   8  11 12965.2 575.678  14
   5  -8 -11 14326.1 591.960   8
  -5   8  10 102050. 2434.62  14
  -5  -8  10 104889. 2344.65   4
  -5   8  10 106659. 2267.24   6
   5  -8 -10 102920. 2429.41   8
  -5   8   9 16890.6 815.099  14
  -5  -8   9 16464.3 754.938   4
  -5   8   9 16186.1 712.861   6
   5  -8  -9 17428.6 817.688   8
  -5   8   8 75395.2 2106.66  14
  -5  -8   8 77846.9 2047.86   4
  -5   8   8 74347.5 1969.22   6
   5  -8  -8 77688.2 2101.82   8
   5  -8  -7 2221.48 325.868   8
  -5   8   7 2575.71 349.715  14
  -5  -8   7 2282.28 325.225   4
  -5   8   7 2446.41 309.489   6
  -5  -8   6 82576.5 2241.03   4
  -5   8   6 80922.3 2165.77   6
   5  -8  -6 81912.2 2243.05   8
  -5  -8   5 4515.82 438.833   4
  -5   8   5 3945.51 403.140   6
   5  -8  -5 4016.40 428.497   8
   5  -8  -4 2200.67 318.542   8
  -5  -8   4 2365.47 297.377   5
  -5  -8   4 3597.52 389.954   4
  -5   8   4 3675.26 382.217   6
  -5  -8   3 4479.67 432.313   4
  -5   8   3 4849.83 443.408   6
  -5  -8   3 5048.78 450.771   5
   5  -8  -3 5264.84 476.205   8
  -5   8   2 34534.5 1247.34   6
  -5  -8   2 31272.3 1818.39   3
  -5  -8   2 33686.2 1274.12   5
   5  -8  -2 34120.7 1299.78   8
   5  -8  -1 395.482 189.584   8
  -5  -8   1 249.608 151.718   5
  -5   8   1 216.757 139.515   6
  -5  -8   1 500.761 181.383   9
  -5   8   0 72393.3 1965.54   6
  -5  -8   0 70771.6 2004.48   9
  -5  -8   0 72602.6 2123.23   5
   5  -8   0 70349.8 2036.06   8
  -5   8  -1 5271.32 440.190   6
  -5  -8  -1 5627.35 469.897   9
  -5  -8  -1 5311.75 504.227   5
   5  -8   1 5499.88 463.939   8
  -5   8  -2 173620. 3918.89  13
  -5   8  -2 174602. 3745.75   6
  -5  -8  -2 177557. 3860.40   9
  -5  -8  -2 182920. 4059.50   5
  -5  -8  -3 1605.39 308.318   5
  -5   8  -3 1554.54 270.138  13
  -5   8  -3 1508.25 222.588   6
  -5  -8  -3 1768.24 280.138   9
  -5   8  -4 159657. 3496.37  13
  -5   8  -4 160196. 3291.72   6
  -5  -8  -4 162807. 3482.61   9
   5  -8   5 5370.66 389.214  14
  -5   8  -5 4972.61 384.938  13
  -5   8  -5 5166.32 315.039   6
  -5  -8  -5 5766.31 409.524   9
   5  -8   6 93303.1 2060.35  14
  -5   8  -6 97976.2 2111.24  13
  -5  -8  -6 98231.2 2126.63   9
  -5  -8  -7 1723.92 151.573   9
  -5  -9  11 10454.7 385.895   4
   5  -9 -11 10013.6 413.363   8
  -5  -9  10 8953.45 434.946   4
  -5   9  10 9143.93 424.185   6
   5  -9 -10 8486.88 475.122   8
  -5  -9   9 34723.5 1082.91   4
  -5   9   9 34867.1 1075.96   6
   5  -9  -9 36192.2 1193.86   8
  -5  -9   8 6382.25 446.896   4
  -5   9   8 5614.79 419.072   6
   5  -9  -8 5644.61 464.396   8
  -5  -9   7 28860.0 1085.32   4
  -5   9   7 28040.2 1053.54   6
   5  -9  -7 27946.4 1130.50   8
  -5  -9   6 53623.7 1642.56   4
  -5   9   6 52280.4 1600.85   6
   5  -9  -6 54193.6 1703.68   8
  -5  -9   5 99029.8 2535.90   4
  -5   9   5 101417. 2514.18   6
   5  -9  -5 99641.7 2612.65   8
  -5  -9   4 22263.6 989.980   4
  -5   9   4 21433.0 962.554   6
   5  -9  -4 22136.6 1026.69   8
  -5   9   3 66573.6 1942.00   6
   5  -9  -3 67173.2 2036.35   8
  -5   9   2 21413.3 951.809   6
  -5  -9   2 23466.3 1016.70   5
   5  -9  -2 21122.0 1012.93   8
   5  -9  -1 180413. 3986.95   7
  -5   9   1 184944. 3996.79   6
  -5  -9   1 185370. 4077.34   9
  -5  -9   1 197724. 4180.99   5
   5  -9  -1 185349. 4133.01   8
   5  -9   0 161.060 139.970   8
  -5  -9   0 160.660 145.260   5
   5  -9   0-82.3303 123.938   7
  -5   9   0 141.839 129.850   6
  -5  -9   0 158.968 164.065   9
  -5   9  -1 43848.2 1387.83   6
  -5  -9  -1 44808.7 1482.47   9
  -5  -9  -1 47481.6 1603.95   5
   5  -9   1 44989.3 1480.63   8
  -5   9  -2 13883.1 758.313  13
  -5   9  -2 14448.8 678.417   6
  -5  -9  -2 14001.2 747.067   9
  -5  -9  -2 14519.6 821.324   5
  -5   9  -3 119893. 2798.30  13
  -5   9  -3 117941. 2578.13   6
  -5  -9  -3 119425. 2772.60   9
   5  -9   4 7070.59 443.137  14
  -5   9  -4 6700.65 455.800  13
  -5   9  -4 6819.25 373.900   6
  -5  -9  -4 6711.86 458.932   9
   5  -9   5 19752.7 695.010  14
  -5   9  -5 20574.2 748.341  13
  -5  -9  -5 20345.8 758.919   9
  -5   9  -6 42.6399 70.3675  13
  -5  -9  -6 123.104 81.0129   9
  -5 -10  10 52642.9 1172.75   4
  -5  10  10 55306.9 1213.12   6
   5 -10 -10 54236.1 1298.23   8
  -5 -10   9 3791.47 271.694   4
  -5  10   9 4738.19 321.778   6
   5 -10  -9 4270.35 346.282   8
  -5 -10   8 3650.63 302.819   4
  -5  10   8 3554.92 311.471   6
   5 -10  -8 3416.18 345.307   8
  -5 -10   7 7996.62 487.924   4
  -5  10   7 8846.66 523.998   6
   5 -10  -7 8064.07 558.583   8
  -5 -10   6 128793. 2899.71   4
  -5  10   6 128052. 2898.03   6
   5 -10  -6 126221. 3026.46   8
  -5 -10   5 163.551 127.955   4
  -5  10   5 321.786 173.212   6
   5 -10  -5 72.5581 173.332   8
  -5  10   4 215122. 4509.48   6
   5 -10  -4 220619. 4682.87   8
   5 -10  -3 131.696 154.897   8
  -5  10   3 157.442 157.054   6
  -5  10   2 239642. 4978.35   6
   5 -10  -2 240605. 5147.82   8
   5 -10  -1 9055.92 570.730   7
  -5  10   1 7755.51 529.449   6
  -5 -10   1 9146.01 600.636   5
   5 -10  -1 8014.99 587.601   8
   5 -10   0 146356. 3127.43   7
  -5  10   0 143437. 3185.37   6
  -5 -10   0 152382. 3415.18   5
   5 -10   0 142392. 3331.46   8
  -5 -10  -1 2315.02 340.139   5
   5 -10   1 2579.97 258.234   7
  -5  10  -1 2762.70 338.984  13
  -5  10  -1 2612.66 282.083   6
  -5 -10  -1 2964.30 345.456   9
   5 -10   1 2511.26 320.387   8
  -5  10  -2 47941.6 1485.16  13
  -5  10  -2 49198.2 1333.59   6
  -5 -10  -2 48464.8 1476.47   9
  -5  10  -3 206.754 136.297  13
  -5  10  -3 307.507 103.993   6
  -5 -10  -3 278.033 139.930   9
  -5  10  -4 52251.4 1358.86  13
  -5 -10  -4 51187.0 1375.18   9
  -5  10  -5 60.8281 76.8333  13
  -5 -10  -5 68.5305 83.8844   9
  -5  11   9 75445.5 1585.42   6
   5 -11  -9 71230.6 1630.06   8
   5 -11  -8 1045.03 182.558   8
  -5  11   8 1070.53 162.842   6
  -5  11   7 26702.4 906.663   6
   5 -11  -7 26575.1 986.154   8
  -5  11   6 28824.9 1002.12   6
   5 -11  -6 31215.3 1122.37   8
  -5  11   5 68455.3 1801.00   6
   5 -11  -5 69508.0 1934.33   8
   5 -11  -4 1183.76 248.162   8
  -5  11   4 2888.81 307.984   6
  -5  11   3 11009.0 608.139   6
   5 -11  -3 12252.2 711.689   8
   5 -11  -2 3261.05 336.769   7
  -5  11   2 3414.07 335.254   6
   5 -11  -2 2891.31 356.502   8
   5 -11  -1 145884. 3074.24   7
  -5  11   1 139164. 3061.79   6
  -5 -11   1 142807. 3118.59   5
   5 -11  -1 142393. 3248.75   8
   5 -11   0 94633.8 2135.79   7
  -5  11   0 91638.7 2161.99   6
   5 -11   0 95655.9 2351.85   8
  -5  11  -1 49168.3 1451.67  13
   5 -11   1 48492.0 1252.16   7
  -5  11  -1 48623.5 1292.96   6
  -5  11  -2 548.389 160.803  13
  -5  11  -2 443.542 97.5100   6
  -5  11  -3 99258.9 2201.73  13
  -5  11  -4 3647.23 256.596  13
  -5  12   8 41191.0 959.452   6
   5 -12  -8 35051.8 946.453   8
  -5  12   7 942.353 143.365   6
   5 -12  -7 958.587 159.395   8
  -5  12   6 45027.8 1209.75   6
   5 -12  -6 45268.3 1305.37   8
  -5  12   5 3217.09 289.902   6
   5 -12  -5 3289.99 324.078   8
  -5  12   4 7791.49 456.480   6
   5 -12  -4 8391.53 528.807   8
   5 -12  -3 579.288 174.915   8
   5 -12  -3 608.257 166.187   7
  -5  12   3 560.763 146.198   6
   5 -12  -2 4790.50 354.506   7
  -5  12   2 5197.00 361.561   6
   5 -12  -2 5324.67 421.527   8
   5 -12  -1 3217.36 268.501   7
  -5  12   1 2704.07 250.438   6
   5 -12  -1 3211.36 325.753   8
  -5  12   0 16352.5 697.954  13
   5 -12   0 16204.7 599.128   7
  -5  12   0 16745.4 606.960   6
  -5  12  -1 1127.81 181.127  13
   5 -12   1 887.415 124.155   7
  -5  12  -1 971.778 129.772   6
  -5  12  -2 96625.8 2088.53  13
  -5  12  -3 223.226 82.9693  13
   5 -13  -6 558.051 114.611   8
   5 -13  -6 263.907 88.0782   7
  -5  13   6 445.516 94.8341   6
   5 -13  -5 48949.7 1218.08   7
  -5  13   5 51606.4 1214.31   6
   5 -13  -5 51258.0 1296.84   8
   5 -13  -4 6176.60 341.225   7
  -5  13   4 6460.59 344.523   6
   5 -13  -4 6261.97 387.610   8
   5 -13  -3 22774.5 727.253   7
  -5  13   3 24031.2 731.480   6
   5 -13  -3 24838.7 839.008   8
   5 -13  -2 22858.9 707.214   7
  -5  13   2 24276.1 714.550   6
   5 -13  -2 24121.7 827.664   8
  -5  13   1 84944.2 1819.14  13
  -5  13   1 81527.2 1660.18   6
   5 -13   0 4835.03 241.955   7
  -5  13   0 6298.21 340.269  13
  -5  13  -1 13571.3 487.587  13
   6   0 -13 46.8528 80.9825   8
  -6   0  12 78001.8 1783.91   4
   6   0 -12 85158.1 1965.57   8
   6   0 -11 214.290 131.982   8
  -6   0  11 33.5151 91.7553  14
  -6   0  11-39.5549 87.4697   4
  -6   0  10 295105. 5684.43  14
   6   0 -10 294856. 5693.92   8
   6   0  -9 139.251 119.106   8
  -6   0   9-33.2182 110.274  14
  -6   0   9-27.5796 99.4037   4
  -6   0   8 36283.3 1293.99  14
   6   0  -8 36606.7 1267.38   8
   6   0  -7 616.797 166.800   8
  -6   0   7 95.1631 229.144   2
  -6   0   6 122308. 3955.16   2
   6   0  -5 370.873 263.263  12
  -6   0   5-168.632 245.175   2
  -6   0   4 4565.62 409.298   5
   6   0  -4 5392.23 775.966  12
  -6   0   4 4858.77 622.108   2
   6   0  -3 270.048 220.649  12
  -6   0   3 53.8025 156.851   2
   6   0  -2 50443.8 2463.13  12
   6   0  -1 430.542 332.026  12
   6   0   0 2525.48 617.405  12
  -6   0   0 2820.54 313.199   6
  -6   0   0 2897.46 303.556   5
   6   0   1 292.102 258.769  12
  -6   0  -1 206.401 136.530   6
   6   0   2 229317. 7059.89  12
  -6   0  -2 239463. 4864.85   6
  -6   0  -3 87.2615 138.304   6
   6   0   4 201950. 4322.18  14
   6   0   5 125.270 134.677  14
   6   0   6 114217. 2535.44  14
   6   0   7 94.9436 80.6828  14
  -6   1  13 57492.6 1345.12  14
  -6   1  13 59096.3 1313.90   5
  -6  -1  13 60864.4 1325.36   4
   6  -1 -13 67951.2 1499.75   8
   6   1 -13 66560.3 1465.48   8
  -6   1  12 24277.5 857.025  14
  -6  -1  12 24028.1 770.160   5
  -6  -1  12 23581.4 799.479   4
   6  -1 -12 25427.3 895.391   8
   6   1 -12 25278.3 876.670   8
  -6   1  11 47451.5 1421.03  14
  -6  -1  11 44459.3 1325.61   4
   6  -1 -11 47340.9 1425.80   8
   6   1 -11 47597.5 1410.51   8
   6  -1 -10 1051.49 216.533   8
  -6   1  10 755.931 205.196  14
  -6  -1  10 734.264 182.641   4
  -6   1   9 74851.8 2077.22  14
  -6  -1   9 71574.9 1951.60   4
   6  -1  -9 78220.0 2059.59   8
   6  -1  -8 2050.80 290.046   8
  -6   1   8 1512.29 258.724  14
  -6  -1   8 1733.19 258.340   4
  -6   1   7 61435.5 1805.32  14
  -6  -1   7 57673.6 1640.48   4
  -6   1   7 56891.5 2642.72   2
  -6  -1   7 57782.4 2618.94   2
   6  -1  -7 58379.3 1667.96   8
  -6   1   6 16615.3 835.325  14
  -6  -1   6 18405.6 788.949   4
   6  -1  -6 17598.0 1438.93  12
  -6   1   6 17464.7 1355.81   2
  -6  -1   6 18599.8 1355.94   2
   6  -1  -6 18489.5 786.224   8
  -6  -1   5 83635.8 2241.99   5
   6  -1  -5 86280.8 3329.90  12
   6   1  -5 88491.9 3339.24  12
  -6   1   5 81348.6 3024.65   2
  -6  -1   5 82620.5 2961.26   2
  -6  -1   4 172.878 123.830   5
   6  -1  -4 255.700 290.490  12
  -6   1   4 168.800 162.982   2
  -6  -1   4 91.3905 140.668   2
  -6  -1   3 2665.32 314.231   5
   6  -1  -3 2820.67 573.188  12
  -6   1   3 2858.29 492.899   2
  -6  -1   2 150.558 118.780   5
   6  -1  -2 34.4577 208.216  12
   6   1  -2 136.777 239.692  12
  -6   1   2 74.3052 138.722   2
   6  -1  -1 225946. 6269.60  12
   6   1  -1 214591. 6150.42  12
  -6   1   1 214341. 4383.03   6
  -6  -1   1 212731. 4394.83   5
   6  -1   0 29563.0 2009.63  12
   6   1   0 30119.8 2018.20  12
  -6  -1   0 28739.0 1045.95   6
  -6   1   0 30753.0 1106.06   6
  -6  -1   0 29233.4 1067.70   5
   6  -1   1 16597.2 1569.60  12
   6   1   1 19222.6 1672.85  12
  -6  -1  -1 17332.7 801.779   6
  -6   1  -1 18339.5 839.478   6
  -6  -1  -1 16204.6 763.995   5
   6  -1   2 42627.0 2636.48  12
   6   1   2 43132.9 2636.82  12
  -6  -1  -2 41255.4 1374.41   6
  -6   1  -2 41682.7 1391.09   6
   6   1   3 130054. 3077.10  14
  -6  -1  -3 131801. 3049.57   6
  -6   1  -3 129037. 3025.79   6
   6   1   4 1214.69 234.769  14
   6  -1   4 838.965 225.095  14
  -6   1  -4 1106.57 228.499   6
   6   1   5 14324.6 696.184  14
   6  -1   5 14357.3 745.758  14
   6   1   6 6240.19 393.023  14
   6  -1   6 6603.43 438.974  14
   6  -1   7 104250. 2197.33  14
  -6   2  13 1609.99 163.777   5
  -6   2  13 1319.46 162.139  14
  -6  -2  13 1676.56 160.329   4
   6  -2 -13 1613.55 185.518   8
   6   2 -13 1786.23 181.008   8
  -6   2  12 3246.18 295.976  14
  -6  -2  12 2759.98 257.127   4
   6  -2 -12 3474.69 312.217   8
   6   2 -12 2842.15 268.875   8
   6  -2 -11 358.454 154.505   8
  -6  -2  11 297.870 114.287   5
  -6   2  11 168.143 111.281  14
  -6  -2  11 266.539 134.188   4
  -6   2  10 80820.6 2191.60  14
  -6  -2  10 84146.5 2108.50   5
  -6  -2  10 81556.1 2123.05   4
   6  -2 -10 84962.4 2177.87   8
   6  -2  -9 355.108 150.154   8
  -6   2   9 158.761 154.996  14
  -6  -2   9 692.892 166.302   4
   6  -2  -8 1531.98 249.867   8
  -6   2   8 1369.54 262.993  14
  -6  -2   8 1335.43 234.722   4
   6  -2  -7 2036.30 275.974   8
  -6   2   7 1691.82 287.296  14
   6  -2  -7 2044.96 513.028  12
  -6   2   7 1613.08 427.752   2
  -6  -2   7 1519.86 253.288   4
  -6  -2   7 2324.11 533.857   2
  -6   2   6 141870. 3227.10  14
  -6  -2   6 136274. 3191.41   5
  -6  -2   6 130707. 3019.28   4
   6  -2  -6 145147. 4592.60  12
  -6   2   6 130971. 4249.37   2
  -6  -2   6 133072. 4122.27   2
   6  -2  -6 133346. 3002.96   8
  -6  -2   5 4404.85 429.462   5
  -6  -2   5 3862.77 355.292   4
   6  -2  -5 5009.06 755.213  12
   6   2  -5 3617.59 643.479  12
  -6   2   5 4695.19 689.345   2
  -6  -2   4 144505. 3304.33   5
   6  -2  -4 153764. 4679.85  12
   6   2  -4 148851. 4595.92  12
  -6   2   4 137533. 4266.45   2
   6  -2  -3 12738.9 1201.62  12
   6   2  -3 10479.3 1069.12  12
  -6   2   3 10457.9 974.928   2
  -6  -2   3 10647.6 637.440   5
   6  -2  -2 290888. 7550.97  12
   6   2  -2 300283. 7511.02  12
  -6   2   2 287678. 6915.51   2
  -6  -2   2 301482. 5857.74   5
   6  -2  -1 3041.81 659.621  12
   6   2  -1 2416.43 579.958  12
  -6   2   1 3033.57 321.924   6
   6  -2   0 124984. 4547.41  12
   6   2   0 118763. 4380.01  12
  -6  -2   0 122068. 2757.63   6
  -6   2   0 128751. 2888.01   6
  -6  -2   0 119538. 2846.06   5
  -6  -2  -1 488.480 167.776   5
   6  -2   1 296.769 278.482  12
   6   2   1 279.972 349.145  12
  -6   2  -1 468.471 163.169   6
   6   2   2 73357.9 3517.72  12
  -6   2  -2 77463.5 2053.94   6
  -6  -2  -2 73252.1 1986.98   5
  -6  -2  -3 1432.23 244.060   5
  -6   2  -3 1199.70 222.224   6
   6  -2   4 23737.1 1041.47  14
  -6   2  -4 24278.2 976.619   6
   6  -2   5 5143.86 443.920  14
   6  -2   6 14343.5 670.914  14
   6  -2   7 11.5055 74.0097  14
  -6  -3  13 25861.0 731.453   4
  -6   3  13 26498.1 786.179  14
   6  -3 -13 28370.7 821.696   8
   6   3 -13 26343.6 757.654   8
  -6  -3  12 12507.2 566.789   4
  -6   3  12 12531.5 607.475  14
   6  -3 -12 13579.5 617.562   8
   6   3 -12 14071.8 592.013   8
  -6   3  11 58616.5 1671.16  14
  -6  -3  11 55146.5 1572.51   4
   6  -3 -11 59478.4 1640.65   8
   6  -3 -10 1915.80 280.813   8
  -6   3  10 1744.19 286.777  14
  -6  -3  10 2069.05 257.158   5
  -6  -3  10 1901.88 276.751   4
  -6   3   9 118035. 2901.58  14
  -6  -3   9 117973. 2745.96   5
  -6  -3   9 115899. 2826.96   4
   6  -3  -9 119028. 2822.75   8
  -6   3   8 3819.15 414.597  14
  -6  -3   8 4271.46 405.069   5
  -6  -3   8 4010.30 407.377   4
   6  -3  -8 4534.96 412.504   8
  -6   3   7 96602.3 2539.45  14
  -6  -3   7 96128.5 2465.00   5
  -6  -3   7 96264.4 2438.39   4
   6  -3  -7 100137. 3746.65  12
  -6   3   7 91801.8 3552.73   2
   6  -3  -7 97220.0 2414.56   8
  -6  -3   6 24492.8 1041.07   5
  -6  -3   6 23877.6 983.549   4
   6  -3  -6 25252.9 1722.92  12
  -6   3   6 24802.5 1659.42   2
  -6   3   6 24870.5 1083.12  14
   6  -3  -6 24140.1 961.470   8
  -6  -3   5 211462. 4429.48   5
  -6  -3   5 202419. 4271.58   4
   6  -3  -5 206588. 5840.40  12
   6   3  -5 214499. 5869.87  12
  -6   3   5 204453. 5685.68   2
   6  -3  -5 207148. 4235.82   8
  -6  -3   4 1941.17 284.750   5
   6   3  -4 1938.37 487.003  12
  -6   3   4 2026.50 473.351   2
  -6  -3   4 1899.11 248.110   4
  -6   3   4 1922.24 263.183   6
  -6  -3   3 95559.9 2345.33   4
   6  -3  -3 96590.5 3654.22  12
   6   3  -3 99963.8 3613.51  12
  -6   3   3 94503.7 3375.03   2
  -6   3   3 100723. 2412.58   6
  -6  -3   3 99380.9 2494.13   5
  -6  -3   2 1471.51 250.289   5
   6  -3  -2 1404.94 466.632  12
   6   3  -2 2021.84 510.275  12
  -6   3   2 1548.92 244.473   6
   6  -3  -1 258840. 7100.83  12
   6   3  -1 247737. 6794.27  12
  -6   3   1 257268. 5115.54   6
  -6  -3   1 253224. 5184.14   5
   6  -3   0 49347.3 2739.07  12
   6   3   0 43878.2 2485.65  12
  -6   3   0 48872.9 1497.92   6
  -6  -3   0 48205.7 1523.27   5
   6  -3   1 47810.5 2753.70  12
   6   3   1 41098.7 2493.01  12
  -6   3  -1 43773.9 1414.95   6
  -6  -3  -1 43697.3 1433.06   5
  -6   3  -2 13623.2 719.878   6
  -6  -3  -2 12530.0 699.391   5
  -6   3  -3 146735. 3253.27   6
  -6  -3  -3 139816. 3205.06   5
  -6   3  -4 4547.50 399.706   6
  -6  -3  -4 4969.76 403.129   5
   6  -3   5 60823.3 1753.88  14
   6  -3   6 4436.80 362.717  14
   6  -3   7 175928. 3405.57  14
  -6  -4  13 2996.57 202.313   4
  -6   4  13 3037.85 226.397  14
   6  -4 -13 3465.25 241.761   8
   6   4 -13 2708.19 197.397   8
  -6   4  12 46504.8 1324.80  14
  -6  -4  12 45283.0 1246.33   4
   6  -4 -12 49047.6 1323.04   8
   6   4 -12 49293.1 1266.63   8
   6  -4 -11 336.650 162.407   8
  -6   4  11 471.568 172.839  14
  -6  -4  11 364.443 153.132   4
  -6   4  10 272867. 5495.70  14
  -6  -4  10 268250. 5387.02   4
   6  -4 -10 270467. 5383.14   8
  -6   4   9 3611.16 405.946  14
  -6  -4   9 3387.28 380.155   4
   6  -4  -9 4164.99 402.323   8
  -6  -4   9 4009.61 352.415   5
  -6  -4   8 96307.4 2358.82   5
  -6   4   8 95752.6 2531.30  14
  -6  -4   8 93447.9 2447.05   4
   6  -4  -8 93102.8 2395.43   8
   6  -4  -7 542.129 170.040   8
  -6   4   7 179.252 154.973  14
  -6  -4   7 447.444 175.111   4
  -6   4   6 260148. 5330.16  14
  -6  -4   6 253912. 5154.89   4
   6  -4  -6 252655. 6660.49  12
  -6   4   6 252252. 6723.88   2
  -6   4   6 241696. 5038.57   6
   6  -4  -6 254862. 5103.96   8
  -6  -4   6 255061. 5181.53   5
  -6  -4   5 7318.31 524.574   4
   6  -4  -5 7675.83 950.880  12
   6   4  -5 7428.96 931.362  12
  -6   4   5 7488.68 913.903   2
  -6   4   5 8353.69 551.167   6
   6  -4  -5 7589.29 514.243   8
  -6  -4   5 7164.68 542.942   5
  -6  -4   4 23757.0 975.156   4
   6  -4  -4 23735.7 1665.60  12
   6   4  -4 23422.0 1625.27  12
  -6   4   4 24018.3 1634.46   2
  -6   4   4 24477.1 993.244   6
   6  -4  -4 25258.3 977.640   8
  -6  -4   4 27023.5 1093.84   5
  -6  -4   3 739.961 189.091   5
   6  -4  -3 705.056 340.943  12
   6   4  -3 940.124 380.516  12
  -6   4   3 456.688 301.903   2
  -6  -4   3 483.175 164.414   4
  -6   4   3 395.227 159.352   6
   6  -4  -2 24267.7 1783.15  12
   6   4  -2 22981.0 1640.73  12
  -6   4   2 24737.8 993.319   6
  -6  -4   2 25848.8 1072.80   5
  -6  -4   1 386.234 174.485   5
   6  -4  -1-6.57113 319.176  12
   6   4  -1 332.313 261.027  12
  -6   4   1 23.0063 122.780   6
   6  -4   0 5878.32 934.527  12
  -6   4   0 6534.46 490.597   6
  -6  -4   0 5557.65 479.808   5
   6  -4   1 2700.56 684.419  12
  -6   4  -1 3744.32 374.020   6
  -6  -4  -1 3222.39 364.541   5
  -6   4  -2 145020. 3264.77   6
  -6  -4  -2 143795. 3329.66   5
  -6   4  -3 4918.41 419.301   6
  -6  -4  -3 4440.80 418.571   5
  -6   4  -4 78408.1 1934.93  13
  -6   4  -4 75143.6 1948.98   6
  -6  -4  -4 72538.7 1953.96   5
   6  -4   5 25310.1 999.890  14
  -6   4  -5 25335.1 873.091  13
  -6   4  -5 23772.5 875.825   6
   6  -4   6 53362.4 1449.38  14
   6  -4   7-16.1213 70.5638  14
  -6  -5  13 43633.6 994.399   4
   6  -5 -13 47603.6 1067.70   8
  -6   5  12 4654.21 340.266  14
  -6  -5  12 4307.99 300.318   4
   6  -5 -12 4723.67 333.219   8
   6   5 -12 4607.96 302.230   8
  -6   5  11 38596.6 1251.19  14
  -6  -5  11 38053.0 1182.32   4
   6  -5 -11 39335.0 1212.90   8
   6  -5 -10 148.467 156.923   8
  -6   5  10 98.9709 150.715  14
  -6  -5  10 144.738 146.904   4
  -6  -5   9 62565.1 1823.07   4
  -6   5   9 63395.5 1890.91  14
   6  -5  -9 62152.9 1789.22   8
  -6   5   8 9738.99 668.205  14
  -6  -5   8 9196.71 621.048   4
   6  -5  -8 8757.17 587.407   8
  -6  -5   8 9039.49 545.104   5
  -6   5   7 38431.3 1434.95  14
  -6  -5   7 37185.9 1356.25   4
  -6   5   7 38209.9 1284.25   6
   6  -5  -7 38135.3 1329.01   8
  -6  -5   7 40521.1 1318.73   5
  -6   5   6 5749.30 512.217  14
  -6  -5   6 5211.51 467.736   4
  -6   5   6 5188.77 439.229   6
   6  -5  -6 6142.21 485.732   8
  -6  -5   6 5538.49 466.027   5
  -6  -5   5 116832. 2866.84   4
  -6   5   5 125187. 4258.67   2
  -6   5   5 122971. 2889.85   6
   6  -5  -5 121048. 2868.69   8
  -6  -5   5 124860. 2945.12   5
  -6  -5   4 34678.7 1245.34   4
   6  -5  -4 34156.9 2044.09  12
   6   5  -4 32725.2 1964.88  12
  -6   5   4 37001.9 2116.46   2
  -6   5   4 34073.7 1235.87   6
   6  -5  -4 33920.7 1214.89   8
  -6  -5   4 37227.1 1328.64   5
  -6  -5   3 23508.4 975.331   4
   6  -5  -3 22645.1 1694.38  12
  -6   5   3 19600.5 1524.55   2
  -6   5   3 23211.7 974.655   6
   6  -5  -3 22306.3 940.264   8
  -6  -5   3 23751.2 1038.32   5
  -6  -5   2 1086.96 240.593   5
   6  -5  -2 544.750 352.635  12
  -6   5   2 809.419 191.834   6
   6  -5  -1 211589. 6466.65  12
  -6   5   1 218102. 4543.24   6
  -6  -5   1 220688. 4663.74   5
   6  -5   0 60438.2 3145.61  12
   6   5   0 56791.4 3167.73  11
  -6   5   0 59859.2 1742.04   6
  -6  -5   0 60280.5 1835.99   5
  -6   5  -1 9114.59 589.376   6
  -6  -5  -1 9192.49 633.501   5
  -6   5  -2 75696.9 2016.10   6
  -6  -5  -2 76300.4 1963.66   9
  -6  -5  -2 72916.1 2087.18   5
  -6   5  -3 137389. 3060.38  13
  -6   5  -3 135712. 3060.33   6
  -6  -5  -3 140280. 3032.22   9
  -6  -5  -3 133266. 3150.92   5
  -6  -5  -4 1261.65 220.817   5
  -6   5  -4 1675.64 236.832  13
  -6   5  -4 1622.83 241.820   6
  -6  -5  -4 1577.89 225.502   9
   6  -5   5 19390.9 827.494  14
  -6   5  -5 20129.0 739.292  13
  -6   5  -5 18820.3 724.323   6
   6  -5   6 9546.33 487.186  14
   6  -5   7 76528.2 1602.74  14
  -6  -6  12 5523.50 310.312   4
   6  -6 -12 6478.65 356.038   8
   6  -6 -11 207.240 114.591   8
  -6   6  11 103.359 118.260  14
  -6  -6  11 161.250 114.038   4
  -6   6  10 42202.2 1381.40  14
  -6  -6  10 40617.6 1295.73   4
   6  -6 -10 42869.2 1326.16   8
  -6   6   9 5417.72 480.361  14
  -6  -6   9 4732.63 430.218   4
   6  -6  -9 5305.35 441.067   8
   6  -6  -8 2058.69 294.975   8
  -6   6   8 1541.66 290.681  14
  -6  -6   8 1559.98 277.939   4
  -6   6   8 1316.69 218.184   6
   6  -6  -7 2528.88 329.001   8
  -6   6   7 2602.64 353.825  14
  -6   6   7 2371.42 297.817   6
  -6  -6   7 2583.05 335.741   4
  -6  -6   7 2845.18 310.280   5
  -6  -6   6 77750.0 2165.13   4
  -6   6   6 77650.7 2098.67   6
   6  -6  -6 76715.2 2126.85   8
  -6  -6   6 79974.6 2089.96   5
  -6  -6   5 4264.07 425.670   4
  -6   6   5 4503.99 422.857   6
   6  -6  -5 4973.75 450.771   8
  -6  -6   5 4867.72 437.322   5
  -6  -6   4 55372.6 1735.38   4
  -6   6   4 58889.4 1753.30   6
   6  -6  -4 58029.6 1744.37   8
  -6  -6   4 60710.6 1810.27   5
  -6  -6   3 7211.80 538.834   4
  -6   6   3 7818.51 562.443   6
   6  -6  -3 8198.39 565.008   8
  -6  -6   3 7888.81 582.785   5
  -6   6   2 317231. 6282.00   6
   6  -6  -2 314009. 6233.85   8
  -6  -6   2 324993. 6409.87   5
  -6   6   1 2996.00 349.240   6
  -6  -6   1 2806.19 326.792   9
  -6  -6   1 2712.33 357.021   5
  -6   6   0 111660. 2718.52   6
  -6  -6   0 114087. 2718.72   9
  -6  -6   0 113503. 2861.48   5
  -6  -6  -1 2806.19 325.115   9
  -6   6  -1 2357.48 307.538   6
  -6  -6  -1 3279.64 390.060   5
  -6   6  -2 93173.4 2309.74  13
  -6   6  -2 91095.3 2301.90   6
  -6  -6  -2 95849.4 2327.42   9
  -6  -6  -2 92871.6 2456.37   5
  -6   6  -3 9905.46 573.929  13
  -6   6  -3 10088.8 573.781   6
  -6  -6  -3 10469.9 581.420   9
  -6  -6  -3 10329.9 647.795   5
  -6   6  -4 51134.9 1403.74  13
  -6   6  -4 48485.0 1367.68   6
  -6  -6  -4 49476.5 1386.31   9
   6  -6   5 87.4244 106.227  14
  -6   6  -5 122.009 82.0246  13
  -6   6  -5 39.4126 86.0920   6
  -6  -6  -5 163.762 97.2734   9
   6  -6   6 23515.2 754.861  14
  -6  -7  12 6993.49 308.841   4
   6  -7 -12 7150.20 338.804   8
  -6  -7  11 46229.4 1214.22   4
   6  -7 -11 47004.3 1269.42   8
   6  -7 -10 865.763 189.255   8
  -6  -7  10 1031.01 197.499   4
  -6   7   9 61945.9 1803.27  14
  -6  -7   9 64124.2 1760.96   4
  -6   7   9 63333.7 1604.90   6
   6  -7  -9 63408.9 1764.74   8
   6  -7  -8 2387.85 310.159   8
  -6  -7   8 1871.22 288.633   4
  -6   7   8 1595.38 230.214   6
  -6  -7   7 50822.9 1605.60   4
  -6   7   7 47923.5 1480.02   6
   6  -7  -7 48253.6 1560.45   8
  -6  -7   6 18256.7 899.870   4
  -6   7   6 18406.9 857.739   6
  -6  -7   6 18714.9 817.220   5
   6  -7  -6 17815.0 883.256   8
  -6  -7   5 62446.6 1876.30   4
  -6   7   5 62926.8 1843.07   6
  -6  -7   5 64525.9 1815.96   5
   6  -7  -5 61810.9 1852.14   8
  -6  -7   4 10756.3 680.461   4
  -6   7   4 12316.9 709.715   6
  -6  -7   4 11908.5 698.737   5
   6  -7  -4 11327.3 690.927   8
  -6   7   3 16684.8 840.480   6
  -6  -7   3 17086.5 863.272   5
   6  -7  -3 14867.4 805.266   8
   6  -7  -2 419.503 176.803   8
  -6  -7   2 854.908 221.630   5
  -6   7   2 523.282 194.709   6
  -6   7   1 107839. 2630.63   6
  -6  -7   1 103506. 2613.62   9
  -6  -7   1 109878. 2766.03   5
   6  -7  -1 102195. 2598.21   8
  -6   7   0 29650.2 1131.59   6
  -6  -7   0 30836.3 1154.59   9
  -6  -7   0 30924.6 1244.94   5
  -6   7  -1 51781.5 1558.51  13
  -6   7  -1 51790.0 1547.64   6
  -6  -7  -1 51307.2 1572.27   9
  -6  -7  -1 50810.7 1674.98   5
  -6  -7  -2 1299.54 269.508   5
  -6   7  -2 1400.24 241.351  13
  -6   7  -2 1210.28 215.195   6
  -6  -7  -2 1483.00 247.232   9
  -6   7  -3 121976. 2721.64  13
  -6   7  -3 119023. 2673.29   6
  -6  -7  -3 123820. 2746.05   9
  -6  -7  -3 122206. 2885.72   5
   6  -7   4 24264.1 921.380  14
  -6   7  -4 24477.3 851.619  13
  -6   7  -4 24681.7 824.712   6
  -6  -7  -4 24765.2 866.539   9
   6  -7   5 17424.0 674.057  14
  -6   7  -5 17484.1 607.509  13
  -6  -7  -5 17863.6 622.296   9
   6  -7   6 12860.0 459.078  14
   6  -8 -11 315.959 113.105   8
  -6  -8  11 374.677 97.8821   4
  -6  -8  10 209950. 4071.26   4
   6  -8 -10 211925. 4161.12   8
  -6  -8   9 5597.46 406.607   4
  -6   8   9 5463.15 358.507   6
   6  -8  -9 5503.09 423.046   8
  -6  -8   8 47701.8 1442.12   4
  -6   8   8 46697.9 1349.53   6
   6  -8  -8 46220.6 1452.19   8
   6  -8  -7 814.577 212.683   8
  -6  -8   7 614.707 194.738   4
  -6   8   7 532.207 158.942   6
  -6  -8   6 131048. 3073.57   4
  -6   8   6 130423. 2994.71   6
   6  -8  -6 127295. 3052.24   8
  -6  -8   5 31246.9 1206.00   4
  -6   8   5 30521.4 1162.18   6
  -6  -8   5 31928.3 1117.06   5
   6  -8  -5 29725.5 1188.78   8
  -6   8   4 35879.6 1297.60   6
  -6  -8   4 38297.8 1294.00   5
   6  -8  -4 34325.3 1302.53   8
  -6   8   3 7783.50 565.748   6
  -6  -8   3 7397.62 550.750   5
   6  -8  -3 7061.82 546.077   8
  -6   8   2 34638.8 1247.21   6
  -6  -8   2 34949.8 1305.43   5
   6  -8  -2 32545.0 1251.16   8
   6  -8  -1 939.458 216.333   8
  -6  -8   1 681.641 212.231   5
  -6   8   1 842.608 214.541   6
  -6   8   0 29839.2 1105.06  13
  -6   8   0 28441.0 1081.38   6
  -6  -8   0 29548.2 1128.16   9
  -6  -8   0 29850.9 1205.98   5
   6  -8   0 29837.3 1102.87   8
  -6  -8  -1 143.583 173.608   5
  -6   8  -1 71.0078 129.639  13
  -6   8  -1 205.215 144.876   6
  -6  -8  -1 123.643 123.772   9
  -6   8  -2 99986.4 2368.95  13
  -6   8  -2 100844. 2331.60   6
  -6  -8  -2 102396. 2424.65   9
  -6  -8  -2 99765.6 2535.77   5
  -6   8  -3 2794.74 281.084  13
  -6   8  -3 2745.34 257.820   6
  -6  -8  -3 2777.96 286.001   9
   6  -8   4 125333. 2684.88  14
  -6   8  -4 129822. 2605.61  13
  -6   8  -4 123265. 2528.84   6
  -6  -8  -4 127059. 2646.73   9
   6  -8   5 62.3519 66.8917  14
  -6   8  -5 122.171 70.4560  13
  -6  -8  -5 247.454 83.3992   9
   6  -9 -10 221.322 103.469   8
  -6  -9  10 279.933 92.5783   4
  -6  -9   9 98920.9 2160.05   4
  -6   9   9 98109.3 2091.21   6
   6  -9  -9 97136.2 2247.39   8
  -6  -9   8 37594.7 1158.24   4
  -6   9   8 36552.2 1107.46   6
   6  -9  -8 37745.7 1212.57   8
  -6  -9   7 71851.8 1887.00   4
  -6   9   7 72103.8 1840.74   6
   6  -9  -7 71815.4 1939.74   8
   6  -9  -6 146.923 163.491   8
  -6  -9   6 318.592 167.727   4
  -6   9   6 130.671 148.298   6
  -6   9   5 234538. 4746.96   6
   6  -9  -5 231827. 4849.38   8
  -6   9   4 32501.7 1170.92   6
  -6  -9   4 32428.9 1115.02   5
   6  -9  -4 29881.3 1188.09   8
  -6   9   3 92837.7 2316.73   6
  -6  -9   3 92020.5 2301.71   5
   6  -9  -3 86661.1 2352.46   8
   6  -9  -2 703.338 206.905   8
  -6  -9   2 972.229 226.197   5
  -6   9   2 561.259 187.612   6
  -6   9   1 166753. 3605.82  13
  -6   9   1 167846. 3625.99   6
  -6  -9   1 174378. 3786.18   5
   6  -9  -1 167958. 3674.11   8
  -6   9   0 9834.80 575.728  13
  -6   9   0 9823.09 568.761   6
  -6  -9   0 10956.2 663.532   5
   6  -9   0 10105.5 584.672   8
  -6   9  -1 42925.6 1317.40  13
  -6   9  -1 44460.9 1299.85   6
  -6  -9  -1 44503.5 1376.02   9
  -6  -9  -1 46371.4 1485.25   5
  -6   9  -2 48478.7 1346.37  13
  -6   9  -2 48446.3 1300.52   6
  -6  -9  -2 48374.2 1395.37   9
   6  -9   3 85705.9 2007.62  14
  -6   9  -3 90369.3 1980.17  13
  -6   9  -3 88711.9 1907.61   6
  -6  -9  -3 90432.4 2045.52   9
   6  -9   4 1261.58 160.539  14
  -6   9  -4 1034.22 112.645   6
  -6  -9  -4 1270.20 164.421   9
   6 -10  -9 1456.27 184.517   8
  -6  10   9 1433.84 151.256   6
  -6  10   8 20786.6 711.057   6
   6 -10  -8 20564.0 790.670   8
  -6  10   7 16598.1 675.089   6
   6 -10  -7 16124.8 734.641   8
  -6  10   6 123194. 2709.85   6
   6 -10  -6 122329. 2818.68   8
   6 -10  -5 1293.29 250.777   8
  -6  10   5 1327.95 227.694   6
  -6  10   4 72908.8 1903.37   6
   6 -10  -4 74161.0 2001.43   8
   6 -10  -3 10867.3 561.863   7
  -6  10   3 11689.1 625.432   6
  -6 -10   3 10712.1 568.733   5
   6 -10  -3 11366.3 658.854   8
  -6  10   2 260463. 5129.24   6
  -6 -10   2 268849. 5176.07   5
   6 -10  -2 256831. 5222.20   8
  -6  10   1 4299.33 357.217  13
  -6  10   1 4232.69 357.770   6
  -6 -10   1 4573.65 395.963   5
   6 -10  -1 4264.42 374.360   8
  -6  10   0 87119.6 2070.23  13
  -6  10   0 87138.2 2048.79   6
  -6 -10   0 89148.8 2213.39   5
  -6  10  -1 855.704 165.700  13
  -6  10  -1 1065.26 164.087   6
  -6  10  -2 37873.1 1041.07  13
  -6  10  -2 36983.3 984.289   6
   6 -10   3 984.515 130.409  14
  -6  10  -3 888.397 127.274  13
  -6  10  -3 871.654 104.489   6
   6 -11  -8 121.613 97.7594   8
  -6  11   8 263.294 87.9211   6
  -6  11   7 30101.9 880.364   6
   6 -11  -7 30059.4 955.663   8
  -6  11   6 7431.82 416.174   6
   6 -11  -6 6988.85 446.352   8
  -6  11   5 56080.1 1460.76   6
   6 -11  -5 56806.0 1554.91   8
   6 -11  -4 1405.97 227.269   8
   6 -11  -4 1664.73 206.323   7
  -6  11   4 1446.71 206.082   6
   6 -11  -3 44392.5 1181.60   7
  -6  11   3 45732.9 1282.57   6
   6 -11  -3 46261.1 1362.38   8
   6 -11  -2 812.609 173.876   8
  -6  11   2 782.973 152.126  13
  -6  11   2 853.096 168.779   6
  -6  11   1 85891.2 1947.46  13
  -6  11   1 86936.5 1968.34   6
   6 -11  -1 88453.7 2060.25   8
  -6  11   0 34884.3 985.778  13
  -6  11   0 34468.1 967.529   6
  -6  11  -1 22206.5 687.883  13
  -6  11  -1 21285.3 650.193   6
  -6  11  -2 71.8230 61.0046  13
   6 -12  -7 171.305 72.6344   8
  -6  12   7 296.353 75.6445   6
  -6  12   6 97048.8 1742.36   6
   6 -12  -6 91670.0 1811.35   8
  -6  12   5 20301.5 644.794   6
   6 -12  -5 19941.0 696.603   8
  -6  12   4 8235.34 397.263   6
   6 -12  -4 8608.37 444.747   8
  -6  12   3 2697.24 226.423   6
   6 -12  -3 2531.26 247.387   8
  -6  12   2 14106.1 523.410   6
   6 -12  -2 13973.8 575.288   8
  -6  12   1 7393.94 329.337  13
  -6  12   1 9413.59 381.456   6
  -6  12   0 34807.7 819.927   6
   7   0 -13 5.54232 51.5274   8
  -7   0  12 2306.95 213.068   5
   7   0 -12 2598.71 231.358   8
   7   0 -11 1.62348 103.573   8
  -7   0  11 207.112 126.359   5
  -7   0  10 147735. 3289.13   5
   7   0 -10 144572. 3158.73   8
   7   0  -9-31.7228 99.9583   8
   7   0  -8 52346.9 1525.52   8
  -7   0   7 118.591 167.477   5
  -7   0   6 217463. 4696.05   5
  -7   0   5 265.053 152.429   5
   7   0  -5-251.558 325.126  12
  -7   0   4 45987.9 1509.65   5
   7   0  -4 49312.9 2666.10  12
  -7   0   3-14.5826 143.960   5
   7   0  -3 429.448 304.782  12
   7   0  -2 75385.6 3508.82  12
  -7   0   2 71910.0 1958.25   5
  -7   0   1 103.025 108.646   5
  -7   0   1-9.42919 125.196   6
  -7   0   0 44936.6 1402.84   6
  -7   0   0 41069.9 1312.30   5
  -7   0  -1 318.288 150.339   6
  -7   0  -2 165007. 3587.56   6
   7   0   3-40.9567 127.962  14
   7   0   4 121520. 2649.13  14
   7   0   5-3.91420 70.0382  14
   7  -1 -13 10720.7 394.684   8
   7   1 -13 9621.28 367.631   8
  -7   1  12 1972.18 205.039   5
   7   1 -12 1674.66 189.064   8
  -7  -1  12 1543.61 163.823   5
  -7  -1  11 51049.7 1397.09   5
   7  -1 -11 51222.1 1413.43   8
   7   1 -11 53013.6 1400.94   8
  -7  -1  10 3901.18 367.017   5
  -7  -1  10 3592.05 305.258   4
   7  -1 -10 3775.72 346.125   8
   7   1 -10 3994.76 348.011   8
  -7  -1   9 46665.9 1511.43   5
  -7  -1   9 43944.3 1328.36   4
   7  -1  -9 46812.8 1432.78   8
   7   1  -9 47085.1 1398.89   8
  -7  -1   8 19866.9 958.067   5
   7  -1  -8 20564.6 874.235   8
  -7  -1   7 23026.8 1053.96   5
  -7  -1   6 14655.5 822.637   5
  -7  -1   5 81450.1 2257.91   5
  -7   1   5 83029.6 2240.22   5
   7  -1  -5 84438.6 3618.44  12
   7   1  -5 83955.1 3585.33  12
  -7   1   4 54416.3 1675.10   5
   7  -1  -4 57880.9 2952.55  12
   7   1  -4 57881.6 2937.90  12
  -7  -1   4 58211.6 1755.98   5
   7  -1  -3 104300. 4105.97  12
   7   1  -3 100443. 4009.24  12
  -7  -1   3 98158.6 2486.49   5
  -7   1   3 94427.0 2392.59   5
   7  -1  -2 23591.2 1885.89  12
   7   1  -2 22655.1 1843.01  12
  -7   1   2 23764.5 941.286   6
  -7  -1   2 22717.6 973.366   5
  -7   1   2 22941.1 932.000   5
  -7   1   1 124405. 2846.18   6
  -7  -1   1 121376. 2852.58   5
  -7   1   1 119434. 2756.73   5
  -7  -1   0 1825.59 253.322   5
  -7  -1   0 1824.50 252.672   6
  -7   1   0 1864.73 266.846   6
  -7  -1  -1 28973.9 1078.18   6
  -7   1  -1 30567.0 1125.06   6
  -7  -1  -1 28355.3 1033.07   5
  -7   1  -2 6255.18 472.374   6
   7  -1   3 150322. 3337.07  14
  -7   1  -3 153444. 3302.69   6
   7  -1   4 2335.94 267.053  14
   7  -1   5 15786.0 606.510  14
   7  -2 -13 54.4278 48.3398   8
  -7   2  12 21247.2 720.177   5
   7  -2 -12 19841.8 691.754   8
   7   2 -12 19910.6 661.749   8
  -7  -2  11 6424.20 385.533   4
   7  -2 -11 7179.63 447.342   8
   7   2 -11 7738.46 437.533   8
  -7  -2  11 7245.17 412.315   5
  -7   2  10 31649.8 1150.12  14
  -7  -2  10 32903.1 1114.28   5
  -7  -2  10 32372.9 1073.39   4
   7  -2 -10 34861.0 1155.05   8
   7  -2  -9 434.742 160.020   8
   7   2  -9 370.200 125.804   8
  -7  -2   9 468.875 169.315   5
  -7   2   9 328.855 152.521  14
  -7  -2   9 346.904 140.773   4
   7  -2  -8 1319.15 233.717   8
  -7  -2   8 1338.22 249.928   5
  -7  -2   8 876.549 200.822   4
  -7  -2   7 4873.24 468.046   5
  -7  -2   7 4798.17 406.017   4
   7  -2  -7 5331.78 424.894   8
  -7  -2   6 159149. 3674.62   5
  -7  -2   6 159438. 3460.23   4
  -7   2   5 14501.7 781.445   5
  -7  -2   5 14610.6 724.796   4
  -7  -2   5 16320.9 855.171   5
  -7   2   4 8819.22 569.237   5
   7  -2  -4 9341.86 1147.48  12
   7   2  -4 8208.59 1044.11  12
  -7   2   4 7524.06 902.405   2
  -7  -2   4 7669.11 573.495   5
   7  -2  -3 4519.04 820.228  12
   7   2  -3 4928.68 837.926  12
  -7   2   3 4211.32 382.715   6
  -7  -2   3 4330.64 425.554   5
  -7   2   3 4128.59 383.885   5
   7  -2  -2 315254. 8430.31  12
   7   2  -2 298681. 8154.05  12
  -7   2   2 304264. 5944.95   6
  -7  -2   2 308159. 6067.86   5
  -7   2   2 298930. 5856.30   5
  -7   2   1 4189.35 396.330   6
  -7  -2   1 4248.92 404.996   5
  -7   2   0 126856. 2951.72   6
  -7  -2   0 127156. 2953.83   5
  -7  -2  -1-32.0960 139.695   5
  -7   2  -1 93.5076 131.491   6
  -7   2  -2 104075. 2502.91   6
  -7  -2  -2 102458. 2414.55   5
   7  -2   3 2134.93 287.732  14
  -7   2  -3 2539.24 300.327   6
   7  -2   4 7896.24 491.762  14
   7  -2   5 912.103 157.535  14
   7  -2   6 25817.0 684.190  14
  -7  -3  12 15505.8 543.811   4
   7  -3 -12 16571.6 611.622   8
   7   3 -12 16244.7 562.484   8
   7  -3 -11 87249.9 2027.66   8
  -7  -3  11 83428.1 1846.10   5
  -7   3  10 8102.34 540.850  14
  -7  -3  10 8315.26 496.977   4
   7  -3 -10 7785.96 502.072   8
  -7  -3  10 7968.61 469.698   5
   7   3 -10 8251.98 477.513   8
  -7  -3   9 80716.9 2103.75   4
   7  -3  -9 85777.8 2159.91   8
  -7  -3   9 83802.6 2114.97   5
  -7  -3   8 23952.1 989.316   4
  -7  -3   8 22389.5 977.117   5
  -7  -3   7 88126.6 2260.02   4
   7  -3  -7 85959.5 2225.96   8
  -7  -3   7 89137.5 2347.44   5
  -7  -3   6 10771.3 634.888   4
   7  -3  -6 10602.4 611.842   8
  -7  -3   6 10743.4 688.120   5
  -7   3   5 144418. 3310.43   5
  -7  -3   5 141723. 3225.28   4
  -7  -3   5 145931. 3408.11   5
  -7   3   4 13547.6 707.347   5
  -7   3   4 13794.8 714.412   6
  -7  -3   4 13956.2 797.523   5
  -7   3   3 39977.2 1341.12   6
  -7  -3   3 43497.3 1481.77   5
  -7   3   3 39784.3 1282.75   5
  -7   3   2 13904.5 730.441   6
  -7  -3   2 15276.2 813.163   5
  -7   3   1 137091. 3113.24   6
  -7  -3   1 133147. 3159.24   5
  -7   3   0 13159.5 705.896   6
  -7  -3   0 12215.3 696.844   5
  -7   3  -1 37411.1 1274.29   6
  -7  -3  -1 37250.8 1276.08   5
  -7   3  -2 32174.3 1127.00   6
  -7  -3  -2 30750.2 1097.58   5
  -7   3  -3 205432. 4053.80   6
  -7  -3  -3 191085. 3927.32   5
   7  -3   4 20083.8 817.105  14
   7  -3   5 28646.8 891.976  14
   7  -3   6 1167.03 122.444  14
  -7  -4  12 20190.9 630.562   4
   7  -4 -12 21507.3 695.035   8
   7  -4 -11 277.215 115.845   8
   7   4 -11 161.432 88.6723   8
  -7  -4  11 195.689 102.388   4
  -7  -4  10 248919. 4945.64   4
   7  -4 -10 259908. 5004.66   8
  -7  -4  10 252672. 4789.25   5
  -7  -4   9 4493.07 399.414   4
   7  -4  -9 5324.92 435.084   8
  -7  -4   9 4823.54 379.119   5
  -7  -4   8 87711.7 2279.12   4
   7  -4  -8 90673.5 2286.04   8
  -7  -4   8 87237.3 2226.45   5
   7  -4  -7 525.587 180.132   8
  -7  -4   7 707.863 202.471   5
  -7  -4   7 375.928 160.120   4
  -7  -4   6 183988. 4014.05   4
   7  -4  -6 187480. 3997.75   8
  -7  -4   6 189085. 4113.02   5
   7  -4  -5 1707.87 249.420   8
  -7  -4   5 1862.69 303.039   5
  -7  -4   5 1930.90 280.113   4
  -7   4   5 2122.30 288.551   6
  -7   4   4 14915.6 726.222   5
  -7   4   4 14751.1 757.795   6
  -7  -4   4 16153.0 859.174   5
  -7  -4   3 2234.06 331.503   5
  -7   4   3 1734.51 267.403   6
  -7   4   2 70781.4 1955.12   6
  -7  -4   2 70160.3 2046.76   5
  -7  -4   1 645.276 191.381   5
  -7   4   1 622.676 170.751   6
  -7   4   0 7880.36 539.419   6
  -7  -4   0 8684.45 593.651   5
  -7   4  -1 5382.58 437.523   6
  -7  -4  -1 5999.61 474.994   5
  -7   4  -2 67031.6 1792.50   6
  -7  -4  -2 66050.7 1805.69   5
  -7   4  -3 2819.75 297.209   6
  -7  -4  -3 2885.99 294.319   5
   7  -4   4 107754. 2434.01  14
  -7   4  -4 104888. 2305.95   6
   7  -4   5 3811.06 282.290  14
  -7  -5  12 23333.3 655.495   4
   7  -5 -12 23069.2 697.577   8
  -7  -5  11 42559.1 1170.26   4
   7  -5 -11 45594.2 1230.52   8
  -7  -5  10 3734.20 332.039   4
   7  -5 -10 4425.47 367.350   8
  -7  -5   9 39284.7 1278.59   4
  -7  -5   9 38156.9 1137.21   5
   7  -5  -9 39651.4 1282.31   8
   7  -5  -8 1521.86 250.642   8
  -7  -5   8 1421.67 220.804   5
  -7  -5   8 1477.26 262.631   4
  -7  -5   7 45775.4 1494.95   4
  -7   5   7 45870.0 1367.48   6
   7  -5  -7 45029.9 1475.65   8
  -7  -5   7 47095.2 1456.93   5
  -7  -5   6 6913.71 525.380   4
  -7   5   6 6543.93 482.358   6
   7  -5  -6 7063.96 521.780   8
  -7  -5   6 7289.38 538.036   5
  -7   5   5 94761.4 2351.09   5
  -7  -5   5 93868.7 2435.53   4
  -7   5   5 97689.8 2420.66   6
   7  -5  -5 96416.3 2408.62   8
  -7  -5   5 98396.6 2524.34   5
  -7   5   4 2707.91 325.917   6
  -7  -5   4 2806.36 367.086   5
  -7   5   3 102148. 2527.86   6
  -7  -5   3 97539.2 2598.54   5
  -7   5   2 19573.7 888.651   6
  -7  -5   2 18243.7 923.231   5
  -7   5   1 104374. 2564.91   6
  -7  -5   1 105977. 2684.66   5
  -7   5   0 16718.4 797.427   6
  -7  -5   0 15801.9 823.801   5
  -7   5  -1 57596.2 1620.61   6
  -7  -5  -1 54909.0 1673.74   5
  -7   5  -2 92001.4 2186.17   6
  -7  -5  -2 87565.0 2227.78   5
  -7   5  -3 150344. 3071.73   6
  -7  -5  -3 142156. 3081.27   5
   7  -5   4 28362.5 951.536  14
  -7   5  -4 28994.5 872.700   6
   7  -5   5 11587.0 473.351  14
   7  -6 -11 55.0681 79.7416   8
  -7  -6  11 52.9569 75.9168   4
  -7  -6  10 18328.4 731.096   4
   7  -6 -10 19635.5 763.633   8
  -7  -6   9 8381.35 522.131   4
   7  -6  -9 8858.43 538.303   8
  -7  -6   8 1638.18 212.617   5
  -7  -6   8 1708.93 266.862   4
  -7   6   8 1564.65 205.302   6
   7  -6  -7 1325.38 248.909   8
  -7  -6   7 1432.20 225.608   5
  -7  -6   7 1543.06 263.247   4
  -7   6   7 1428.57 223.777   6
  -7  -6   6 75971.1 2112.91   4
  -7   6   6 79658.7 2057.21   6
   7  -6  -6 78616.9 2112.17   8
  -7  -6   6 80417.6 2084.73   5
   7  -6  -5 826.215 206.719   8
  -7  -6   5 811.321 208.272   5
  -7  -6   5 654.424 198.646   4
  -7   6   5 823.452 200.442   6
  -7   6   4 41660.7 1377.24   6
   7  -6  -4 38400.9 1323.79   8
  -7  -6   4 40827.9 1421.78   5
  -7  -6   3 1113.88 255.870   5
  -7   6   3 1431.70 259.576   6
  -7   6   2 212485. 4399.12   6
  -7  -6   2 204583. 4498.73   5
  -7   6   1 2934.09 339.981   6
  -7  -6   1 2921.86 365.893   5
  -7   6   0 116830. 2704.06   6
  -7  -6   0 113779. 2818.55   5
  -7   6  -1 23115.6 902.047   6
  -7  -6  -1 22413.8 963.998   5
  -7   6  -2 98637.3 2284.14   6
  -7  -6  -2 99748.2 2387.79   5
  -7   6  -3 6060.98 377.231   6
   7  -6   4 3789.73 297.855  14
   7  -6   5 376.225 82.7293  14
  -7  -7  11 42679.0 1017.72   4
   7  -7 -11 41044.3 1051.61   8
   7  -7 -10 719.079 153.830   8
  -7  -7  10 895.241 157.691   4
  -7  -7   9 49506.7 1388.38   4
   7  -7  -9 49837.0 1407.33   8
  -7  -7   8 4588.19 396.757   4
  -7   7   8 4593.36 333.266   6
   7  -7  -8 5046.74 411.622   8
  -7  -7   7 28217.7 1078.49   4
  -7   7   7 31073.1 1019.80   6
  -7  -7   7 27430.8 934.189   5
   7  -7  -7 29461.9 1092.96   8
  -7  -7   6 19637.0 896.402   4
  -7   7   6 20437.5 849.505   6
  -7  -7   6 18991.5 806.714   5
   7  -7  -6 20454.8 903.026   8
  -7   7   5 64087.6 1791.59   6
  -7  -7   5 65191.7 1795.99   5
   7  -7  -5 62766.3 1813.16   8
  -7   7   4 8538.65 564.224   6
  -7  -7   4 8753.59 582.578   5
   7  -7  -4 8520.77 565.584   8
  -7   7   3 27636.9 1072.59   6
  -7  -7   3 27167.7 1109.28   5
   7  -7  -3 27676.0 1056.74   8
  -7   7   2 9069.84 581.708   6
  -7  -7   2 8977.21 614.893   5
  -7   7   1 94653.9 2325.50   6
  -7  -7   1 93888.5 2439.61   5
  -7   7   0 26225.9 982.195   6
  -7  -7   0 26278.0 1065.11   5
  -7   7  -1 8507.00 501.218   6
  -7  -7  -1 8737.82 564.402   5
  -7   7  -2 46369.1 1268.18   6
  -7  -7  -2 46424.9 1376.92   5
   7  -7   3 59458.6 1519.45  14
  -7   7  -3 59339.3 1406.90   6
   7  -7   4 22056.6 691.392  14
  -7  -8  10 144660. 2693.19   4
   7  -8 -10 140382. 2743.93   8
   7  -8  -9 287.154 125.482   8
  -7  -8   9 494.470 137.941   4
  -7  -8   8 71013.8 1793.37   4
  -7   8   8 72829.8 1670.50   6
   7  -8  -8 71387.4 1816.67   8
  -7  -8   7 10496.9 587.668   4
  -7   8   7 10776.4 537.846   6
   7  -8  -7 11062.2 610.199   8
  -7   8   6 210627. 4195.75   6
  -7  -8   6 205527. 4085.79   5
   7  -8  -6 210613. 4315.28   8
   7  -8  -5 1554.08 255.318   8
  -7  -8   5 964.319 184.308   5
  -7   8   5 1210.47 222.147   6
  -7   8   4 22582.0 915.594   6
  -7  -8   4 22202.8 903.726   5
   7  -8  -4 21693.6 918.922   8
  -7  -8   3 2127.80 285.204   5
  -7   8   3 2512.36 306.962   6
   7  -8  -3 2517.91 294.520   8
  -7   8   2 64782.9 1734.54   6
  -7  -8   2 64810.6 1809.63   5
  -7   8   1 3602.69 343.760   6
  -7  -8   1 4278.18 405.495   5
  -7   8   0 6026.15 415.113   6
  -7  -8   0 5761.74 462.048   5
  -7  -8  -1 722.893 191.584   5
  -7   8  -1 896.913 167.810   6
  -7   8  -2 85945.7 1883.01   6
   7  -8   3 602.385 118.972  14
  -7   8  -3 485.088 95.1429   6
   7  -9  -9 54532.0 1329.10   8
   7  -9  -8 269.437 116.578   8
  -7   9   8 411.044 107.184   6
  -7   9   7 81873.6 1851.51   6
   7  -9  -7 81781.5 1976.29   8
  -7   9   6 19760.2 747.769   6
   7  -9  -6 19870.2 815.149   8
  -7   9   5 84659.7 2000.36   6
  -7  -9   5 81058.6 1875.54   5
   7  -9  -5 84247.5 2079.40   8
  -7   9   4 27222.4 972.309   6
  -7  -9   4 28233.0 949.021   5
   7  -9  -4 29582.4 1035.40   8
  -7   9   3 63781.7 1668.80   6
  -7  -9   3 63890.4 1675.05   5
   7  -9  -3 61922.1 1671.91   8
   7  -9  -2 191.754 111.710   8
  -7  -9   2 376.532 151.807   5
  -7   9   2 141.207 133.107   6
  -7   9   1 112706. 2480.53   6
  -7  -9   1 112727. 2593.46   5
  -7  -9   0 381.857 151.182   5
  -7   9   0 66.6961 96.9746   6
  -7   9  -1 25429.8 783.811   6
   7  -9   2 28273.5 827.752  14
  -7   9  -2 29705.4 775.783   6
  -7  10   8 7808.80 308.367   6
   7 -10  -8 7677.58 375.838   8
  -7  10   7 3829.25 252.732   6
   7 -10  -7 3887.04 292.247   8
  -7  10   6 42764.9 1132.43   6
   7 -10  -6 44478.6 1228.13   8
   7 -10  -5 211.891 108.500   8
  -7  10   5 164.897 108.716   6
  -7  10   4 44493.2 1228.53   6
   7 -10  -4 46048.7 1282.48   8
  -7  10   3 15961.0 643.162   6
  -7 -10   3 15350.0 603.424   5
   7 -10  -3 16589.7 663.014   8
  -7  10   2 112468. 2340.90   6
  -7 -10   2 109871. 2353.12   5
   7 -10  -2 104696. 2295.44   8
  -7  10   1 6257.06 360.851   6
  -7 -10   1 7003.67 409.455   5
  -7  10   0 64494.5 1452.68   6
   7 -10   1 5710.63 289.862  14
  -7  10  -1 6181.38 282.807   6
   7 -11  -7 44904.4 1042.44   8
  -7  11   6 12337.5 432.817   6
   7 -11  -6 11557.3 460.936   8
  -7  11   5 57239.0 1302.19   6
   7 -11  -5 57098.8 1352.10   8
  -7  11   4 4114.54 264.312   6
   7 -11  -4 4381.66 286.994   8
  -7  11   3 13443.9 495.775   6
   7 -11  -3 12337.5 485.939   8
  -7  11   2 29641.3 804.669   6
  -7  11   1 35717.7 869.960   6
  -8   0  12 1719.27 146.013   5
   8   0 -11 53.0371 79.9375   8
  -8   0  11 56.3773 86.4223   5
  -8   0  10 155570. 3281.68   5
  -8   0   9 75.2184 162.407   5
  -8   0   8 69280.7 1956.59   5
  -8   0   7-4.42076 156.225   5
  -8   0   6 212328. 4530.74   5
  -8   0   5 163.303 152.311   5
  -8   0   4 9001.93 592.200   5
  -8   0   3 88.0369 138.330   5
  -8   0   2 133757. 2994.61   5
  -8   0   1 88.9586 99.5839   5
  -8   0   1 108.823 101.454   6
  -8   0   0 1655.20 224.439   6
  -8   1  12 34871.8 866.583   5
  -8   1  11 66845.1 1590.53   5
   8  -1 -11 63467.4 1484.16   8
  -8  -1  11 66428.7 1539.06   5
  -8   1  10 9193.23 534.900   5
   8  -1 -10 9143.84 466.344   8
  -8  -1  10 9724.17 551.274   5
  -8   1   9 27172.9 1044.58   5
  -8  -1   9 26801.1 1018.33   5
  -8  -1   8 270.021 166.470   5
  -8   1   8 92.3162 154.028   5
  -8   1   7 104117. 2607.11   5
  -8  -1   7 102141. 2608.36   5
  -8   1   6 44404.1 1481.03   5
  -8  -1   6 44252.9 1501.48   5
  -8  -1   5 110435. 2744.40   5
  -8   1   5 109464. 2688.97   5
  -8  -1   4 37101.8 1312.20   5
  -8   1   4 35456.5 1239.34   5
  -8  -1   3 45630.2 1469.79   5
  -8   1   3 46275.4 1419.25   5
  -8   1   2 16516.2 725.732   6
  -8  -1   2 16435.6 776.655   5
  -8   1   2 15998.3 725.017   5
  -8   1   1 104495. 2421.62   6
  -8  -1   1 101807. 2425.78   5
  -8   1   0 10050.8 554.343   6
  -8  -1   0 9333.63 515.548   5
  -8   1  -1 50988.2 1424.34   6
   8  -1   2 14413.4 609.622  14
  -8   2  12 43530.8 1018.90   5
   8  -2 -11 908.537 139.567   8
  -8  -2  11 896.982 138.271   5
  -8   2  11 820.198 153.200   5
  -8   2  10 87126.9 2069.20   5
   8  -2 -10 84575.6 1938.98   8
  -8  -2  10 83967.8 1975.89   5
   8  -2  -9 55.5698 93.3692   8
  -8  -2   9 170.609 117.578   5
  -8   2   9-149.676 160.316   5
  -8   2   8 4884.53 435.201   5
  -8  -2   8 5172.14 437.433   5
  -8  -2   7 2189.86 316.983   5
  -8   2   7 2046.64 308.646   5
  -8   2   6 79442.6 2142.97   5
  -8  -2   6 81789.6 2223.26   5
  -8  -2   5 10846.8 682.748   5
  -8   2   5 10673.8 630.679   5
  -8  -2   4 81233.7 2204.99   5
  -8   2   4 81709.2 2090.92   5
  -8   2   3 10809.1 576.107   6
  -8  -2   3 10525.9 650.297   5
  -8   2   3 9988.06 565.755   5
  -8   2   2 237460. 4688.99   6
  -8  -2   2 230712. 4774.79   5
  -8   2   1 3467.17 336.839   6
  -8  -2   1 3176.69 332.491   5
  -8   2   0 82796.9 2047.48   6
  -8  -2   0 82887.0 2038.36   5
  -8   2  -1 3624.14 322.494   6
  -8  -2  -1 3326.04 286.968   5
   8  -2   2 163267. 3369.37  14
  -8   2  -2 167446. 3356.54   6
   8  -2   3 1187.34 158.487  14
  -8   3  12 10093.5 369.743   5
  -8   3  11 81819.2 1745.77   5
   8  -3 -11 76168.4 1651.64   8
  -8   3  10 7636.57 460.372   5
  -8  -3  10 6477.96 358.590   4
   8  -3 -10 7384.39 415.372   8
  -8  -3  10 7552.89 410.222   5
  -8   3   9 46756.9 1389.98   5
  -8  -3   9 42503.5 1214.22   4
   8  -3  -9 45475.2 1286.98   8
  -8  -3   9 45457.7 1313.99   5
   8  -3  -8 525.854 146.166   8
  -8  -3   8 539.124 171.928   5
  -8   3   8 609.136 188.545   5
  -8  -3   8 448.996 126.792   4
  -8   3   7 97081.4 2429.34   5
  -8  -3   7 99705.2 2484.02   5
  -8   3   6 18842.2 847.805   5
  -8  -3   6 18413.3 898.986   5
  -8  -3   5 54953.4 1720.72   5
  -8   3   5 54808.8 1589.83   5
  -8   3   4 26591.0 957.283   6
  -8  -3   4 25613.3 1084.69   5
  -8   3   4 25517.6 951.292   5
  -8   3   3 72016.7 1867.76   6
  -8  -3   3 70046.4 1989.15   5
  -8   3   2 7681.39 499.624   6
  -8  -3   2 7278.21 529.542   5
  -8   3   1 98845.5 2333.73   6
  -8  -3   1 95018.5 2368.50   5
  -8  -3   0 18.4838 100.960   5
  -8   3   0-31.6529 112.408   6
  -8   3  -1 38454.4 1169.89   6
  -8  -3  -1 38225.0 1141.71   5
   8  -3   2 8365.77 473.368  14
  -8   3  -2 8249.72 448.785   6
  -8  -3  -2 7846.90 400.919   5
   8  -3   3 50559.2 1264.69  14
   8  -4 -11 750.961 116.827   8
  -8   4  11 683.157 125.558   5
  -8   4  10 128673. 2648.28   5
  -8  -4  10 119753. 2514.90   4
  -8  -4  10 124207. 2486.64   5
   8  -4 -10 126984. 2600.08   8
   8  -4  -9 310.805 125.036   8
  -8  -4   9 69.6207 95.7107   5
  -8   4   9 207.641 126.997   5
  -8  -4   9 54.9570 99.5893   4
  -8   4   8 57150.1 1594.53   5
  -8  -4   8 57462.1 1546.59   4
   8  -4  -8 57064.3 1552.72   8
  -8  -4   8 57922.2 1583.26   5
  -8   4   7 5315.03 415.686   5
   8  -4  -7 5503.71 402.745   8
  -8  -4   7 5027.83 426.657   5
  -8   4   6 174236. 3675.09   5
  -8  -4   6 176504. 3827.65   5
  -8  -4   5 30.9411 151.449   5
  -8   4   5 72.7276 105.203   5
  -8   4   5 172.286 123.156   6
  -8   4   4 23480.2 905.646   6
  -8  -4   4 23687.5 1027.16   5
  -8   4   3 13630.0 679.687   6
  -8  -4   3 13843.6 758.541   5
  -8   4   2 88084.5 2162.07   6
  -8  -4   2 86656.5 2260.28   5
  -8  -4   1 85.9967 137.764   5
  -8   4   1 34.5951 118.010   6
  -8  -4   0 1215.17 211.193   5
  -8   4   0 1536.17 226.370   6
  -8   4  -1 5315.27 375.902   6
  -8  -4  -1 5237.38 372.475   5
   8  -4   2 78725.0 1862.06  14
  -8   4  -2 80505.0 1799.57   6
   8  -4   3 4414.19 291.078  14
  -8   5  11 54246.5 1173.43   5
   8  -5 -11 47868.4 1128.71   8
  -8   5  10 12815.5 524.188   5
  -8  -5  10 11921.6 489.456   4
   8  -5 -10 12586.5 523.968   8
  -8   5   9 31298.9 960.982   5
  -8  -5   9 29566.1 940.163   4
  -8  -5   9 28158.8 863.461   5
   8  -5  -9 31612.4 976.978   8
   8  -5  -8 1297.15 204.424   8
  -8  -5   8 1610.74 212.555   5
  -8   5   8 1503.06 210.465   5
  -8  -5   8 1602.49 224.220   4
  -8   5   7 61327.0 1584.02   5
   8  -5  -7 58632.4 1593.67   8
  -8  -5   7 59507.4 1629.44   5
  -8   5   6 2814.79 276.288   5
  -8   5   6 2328.97 249.032   6
  -8  -5   6 2818.66 325.037   5
  -8   5   5 74564.1 1873.31   6
  -8  -5   5 74991.7 2027.59   5
  -8   5   4 3391.21 327.577   6
  -8  -5   4 3741.48 386.127   5
  -8   5   3 46868.0 1397.58   6
  -8  -5   3 46708.6 1503.95   5
  -8   5   2 14932.2 700.498   6
  -8  -5   2 13977.9 740.243   5
  -8   5   1 134910. 2916.85   6
  -8  -5   1 130501. 2988.91   5
  -8  -5   0 423.875 149.189   5
  -8   5   0 607.927 159.070   6
  -8   5  -1 54197.7 1392.47   6
  -8  -5  -1 51141.6 1397.60   5
   8  -5   2 10705.2 520.149  14
  -8   5  -2 11722.0 494.851   6
   8  -5   3 64857.5 1456.00  14
  -8   6  10 42157.4 1008.76   5
   8  -6 -10 40685.8 1042.21   8
  -8   6   9 1639.11 182.565   5
   8  -6  -9 2042.78 215.277   8
   8  -6  -8 1779.12 221.360   8
  -8  -6   8 1293.90 164.412   5
  -8   6   8 1412.30 177.839   5
  -8   6   7 2083.30 216.703   5
   8  -6  -7 1870.94 234.967   8
  -8  -6   7 1915.23 229.086   5
  -8   6   6 66200.8 1632.79   6
  -8  -6   6 65199.9 1726.24   5
   8  -6  -6 66015.6 1692.92   8
  -8  -6   5 2168.64 282.655   5
  -8   6   5 2242.01 254.361   6
  -8   6   4 18628.8 772.417   6
  -8  -6   4 18915.3 848.039   5
  -8   6   3 4588.33 374.634   6
  -8  -6   3 5615.11 457.193   5
  -8   6   2 155209. 3272.72   6
  -8  -6   2 154140. 3399.89   5
  -8  -6   1 88.9752 129.584   5
  -8   6   1 68.4499 111.037   6
  -8   6   0 63753.4 1586.34   6
  -8  -6   0 61870.0 1648.48   5
  -8   6  -1 8710.27 435.685   6
  -8  -6  -1 7968.34 446.767   5
   8  -6   2 94181.9 2045.48  14
  -8   6  -2 94307.4 1954.78   6
   8  -6   3 1602.21 144.294  14
   8  -7  -9 28466.1 830.242   8
   8  -7  -8 2320.61 240.255   8
  -8   7   7 85910.2 1832.87   6
  -8  -7   7 82376.3 1864.24   5
  -8   7   6 9416.57 463.645   6
  -8  -7   6 9124.18 479.055   5
   8  -7  -6 9153.49 492.065   8
  -8   7   5 66139.5 1632.15   6
  -8  -7   5 65288.0 1688.00   5
  -8   7   4 6030.12 401.597   6
  -8  -7   4 6694.51 455.884   5
  -8   7   3 40121.1 1193.92   6
  -8  -7   3 40548.6 1272.16   5
  -8   7   2 2078.36 245.125   6
  -8  -7   2 2176.53 279.567   5
  -8   7   1 34560.2 1043.76   6
  -8  -7   1 34233.1 1117.09   5
  -8   7   0 4464.94 310.272   6
  -8  -7   0 4210.63 335.411   5
  -8   7  -1 23244.5 713.989   6
  -8  -7  -1 23012.1 764.931   5
   8  -7   2 3288.77 227.281  14
  -8   7  -2 3019.04 190.798   6
   8  -8  -8 96020.7 2010.84   8
  -8   8   7 6413.82 306.658   6
   8  -8  -7 6104.03 359.967   8
  -8   8   6 102475. 2112.50   6
  -8  -8   6 96987.4 2077.13   5
   8  -8  -6 103292. 2186.76   8
  -8   8   5 25948.6 823.854   6
  -8  -8   5 25444.6 822.388   5
   8  -8  -5 26067.1 818.539   8
  -8   8   4 25441.4 828.939   6
  -8  -8   4 24514.4 846.778   5
  -8  -8   3 70.8767 107.068   5
  -8   8   3 37.6548 89.6349   6
  -8   8   2 61093.1 1479.05   6
  -8  -8   2 59401.6 1554.32   5
  -8   8   1 8348.06 415.871   6
  -8  -8   1 8034.32 454.297   5
  -8   8   0 4040.55 258.636   6
  -8  -8   0 3757.23 290.180   5
   8  -8   1 1817.19 172.604  14
  -8   8  -1 2006.43 157.117   6
  -8   9   6 13958.9 472.497   6
   8  -9  -6 13819.5 494.554   8
  -8   9   5 24294.0 701.614   6
  -8  -9   5 21782.6 628.364   5
  -8   9   4 6539.86 340.607   6
  -8  -9   4 6533.27 335.404   5
  -8   9   3 35300.1 950.358   6
  -8  -9   3 36148.1 976.663   5
  -8   9   2 13453.5 500.380   6
  -8  -9   2 13809.5 540.013   5
  -8   9   1 46361.7 1091.68   6
  -8  -9   1 48026.2 1171.06   5
  -8   9   0 1352.74 120.430   6
  -8  10   4 14267.0 447.670   6
  -8  10   3 3846.13 209.013   6
  -9   0  10 78567.2 1745.33   5
  -9   0   9 219.027 124.239   5
  -9   0   8 102007. 2351.63   5
  -9   0   7 203.302 148.614   5
  -9   0   6 201839. 4135.58   5
  -9   0   5 133.688 117.708   5
  -9   0   4 33364.7 1087.39   5
  -9   0   3 272.258 122.977   5
  -9   0   2 46710.9 1235.43   5
  -9   1  11 69433.4 1429.66   5
  -9  -1  10 17569.0 608.429   5
  -9   1  10 17463.1 617.584   5
  -9  -1   9 32032.4 987.809   5
  -9   1   9 31558.7 982.084   5
  -9  -1   8 4504.73 359.492   5
  -9   1   8 4142.76 343.495   5
  -9  -1   7 74057.5 1906.11   5
  -9   1   7 74280.2 1879.24   5
  -9  -1   6 5431.66 428.651   5
  -9   1   6 5586.88 418.098   5
  -9  -1   5 16154.7 746.657   5
  -9   1   5 17201.9 730.611   5
  -9  -1   4 8453.55 509.138   5
  -9   1   4 8806.83 487.826   5
  -9  -1   3 58862.9 1563.04   5
  -9   1   3 60341.8 1498.19   5
  -9  -1   2 7681.56 434.213   5
  -9  -1   1 48830.4 1226.89   5
  -9  -2  10 82427.3 1741.14   5
  -9   2  10 82379.5 1774.82   5
  -9  -2   9 3984.47 301.088   5
  -9   2   9 3558.49 284.292   5
  -9  -2   8 1477.31 212.279   5
  -9   2   8 1349.07 201.906   5
  -9  -2   7 11753.3 609.171   5
  -9   2   7 10916.7 558.790   5
  -9  -2   6 75098.1 1932.36   5
  -9   2   6 73731.9 1830.63   5
  -9  -2   5 9521.83 563.350   5
  -9   2   5 10304.5 525.159   5
  -9  -2   4 12599.5 635.579   5
  -9   2   4 12821.9 564.065   5
  -9  -2   3 169.552 132.669   5
  -9   2   2 140929. 2805.86   6
  -9  -2   2 139878. 2935.81   5
  -9   2   1 5892.22 337.781   6
  -9  -2   1 5728.63 350.182   5
  -9  -3  10 42023.3 979.486   5
  -9   3  10 43878.7 1041.16   5
  -9  -3   9 44844.8 1154.25   5
  -9   3   9 44425.3 1147.21   5
  -9  -3   8 5980.23 387.970   5
  -9   3   8 6322.59 379.047   5
  -9  -3   7 94214.6 2180.69   5
  -9   3   7 89920.7 2057.70   5
  -9  -3   6 1127.46 213.702   5
  -9   3   6 1582.39 196.003   5
  -9  -3   5 89874.6 2153.11   5
  -9   3   5 85220.1 1937.98   5
  -9  -3   4 7132.07 470.999   5
  -9   3   3 78471.1 1768.69   6
  -9  -3   3 81771.9 1965.68   5
  -9   3   2 6443.66 360.892   6
  -9  -3   2 5773.34 385.462   5
  -9   3   1 36919.2 993.689   6
  -9  -3   1 34897.3 1012.72   5
  -9  -3   0 989.771 138.049   5
   9  -3   0 751.337 128.586  14
  -9  -4   9 91.2598 67.8702   5
  -9   4   9 17.0729 69.0521   5
  -9  -4   8 74707.9 1710.53   5
  -9   4   8 73568.3 1635.99   5
  -9  -4   7 2244.97 243.368   5
  -9   4   7 2233.01 210.797   5
  -9  -4   6 171285. 3428.21   5
  -9   4   6 160215. 3170.88   5
  -9  -4   5 205.484 147.781   5
  -9  -4   4 11543.6 594.210   5
  -9  -4   3 237.338 119.836   5
  -9   4   3 302.763 101.100   6
  -9   4   2 32477.1 925.541   6
  -9  -4   2 31384.0 996.026   5
  -9  -4   1 299.413 107.808   5
  -9   4   1 391.781 104.794   6
   9  -4   0 1040.13 143.807  14
  -9   4   0 1378.88 153.557   6
  -9  -4   0 1321.86 150.880   5
  -9  -5   8 15680.1 537.210   5
  -9   5   8 14210.9 462.088   5
  -9  -5   7 65627.4 1557.11   5
  -9  -5   6 7459.00 433.203   5
  -9  -5   5 23492.6 846.169   5
  -9   5   4 26027.9 768.146   6
  -9  -5   4 27466.9 931.059   5
  -9   5   3 67118.2 1547.63   6
  -9  -5   3 71086.1 1720.11   5
  -9   5   2 9286.58 416.996   6
  -9  -5   2 9224.92 477.342   5
  -9   5   1 47457.5 1134.72   6
  -9  -5   1 46102.1 1192.68   5
   9  -5   0 6077.83 314.452  14
  -9   5   0 6302.60 294.657   6
  -9  -5   0 5990.40 300.803   5
  -9  -6   7 2673.96 207.717   5
  -9  -6   6 31440.0 907.137   5
  -9  -6   5 189.206 105.546   5
  -9   6   5 59.8839 44.1494   6
  -9   6   4 22764.0 675.101   6
  -9  -6   4 24802.5 822.309   5
  -9   6   3 4698.63 273.551   6
  -9  -6   3 4867.76 336.279   5
  -9   6   2 157590. 3006.01   6
  -9  -6   2 159656. 3145.47   5
  -9   6   1 11792.5 421.517   6
  -9  -6   1 11506.7 466.238   5
  -9  -7   6 1577.63 148.312   5
  -9  -7   5 26393.6 760.679   5
  -9   7   4 6058.15 273.092   6
  -9  -7   4 6789.96 351.040   5
  -9   7   3 38537.0 922.634   6
  -9  -7   3 41815.5 1050.64   5
  -9   7   2 2205.08 159.357   6
  -9  -7   2 2257.14 195.674   5
 -10   0   8 48332.9 1099.94   5
 -10   0   7 21.7357 68.4419   5
 -10   0   6 193379. 3613.28   5
 -10   0   5 88.7807 69.7408   5
 -10  -1   8 7707.95 333.013   5
 -10  -1   7 45627.3 1087.34   5
 -10   1   7 42482.6 1015.85   5
 -10  -1   6 375.930 102.012   5
 -10   1   6 263.608 81.4390   5
 -10  -1   5 28532.1 800.226   5
 -10  -1   4 13494.7 468.478   5
 -10  -2   8 8414.10 337.979   5
 -10  -2   7 185.869 82.9725   5
 -10  -2   6 2812.54 219.106   5
 -10  -2   5 1380.52 162.146   5
 -10  -2   4 1686.08 163.980   5
 -10  -3   7 90257.7 1828.63   5
 -10  -3   6 1938.03 176.917   5
 -10  -3   5 12123.9 463.911   5
 -10  -3   4 19781.3 603.545   5
 -10  -4   6 128992. 2463.31   5
 -10  -4   5 7009.84 320.548   5
 -10  -4   4 34635.4 850.219   5
   0   0   0    0.00    0.00   0
TITL ET147 in P2(1)/c
REM P2(1)/c (#14 in standard setting)
CELL 1.54184   8.236301  12.701947  11.403823  90.0000 110.3911  90.0000
ZERR    1.00   0.000127   0.000152   0.000137   0.0000   0.0015   0.0000
LATT  1
SYMM -x, y+1/2,-z+1/2
SFAC C N O F
UNIT 36.00 10.00 10.00 12.00
TREF
HKLF 4
END
;
_shelx_hkl_checksum     26477
_shelx_res_file
;
    shelx.res created by SHELXL-2014/7
TITL dib5
CELL  1.54184   8.2363  12.7020  11.4038   90.000  110.391   90.000
ZERR     2.00   0.0001   0.0002   0.0001    0.000    0.002    0.000
LATT   1
SYMM  - X, 1/2 + Y, 1/2 - Z
SFAC  C    H    CL   F    O    S    SN
UNIT  36 48 4 4 4 4 2
MERG   2
FMAP   2
PLAN   -1
SIZE     0.104   0.117   0.235
ACTA
BOND   $H
CONF
SIZE   0.104 0.117 0.235
L.S.  24
TEMP  -173
WGHT    0.023300    0.752700
FVAR       5.74502
SN    7    0.500000    0.500000    0.500000    10.50000    0.00785    0.00543 =
         0.00565   -0.00080    0.00078    0.00005
CL1   3    0.446652    0.487624    0.265447    11.00000    0.02083    0.01534 =
         0.00719    0.00013    0.00249    0.00143
S1    6    0.557778    0.246281    0.430153    11.00000    0.00860    0.00802 =
         0.00877   -0.00157    0.00171    0.00079
F1    4    0.064562    0.032192    0.343472    11.00000    0.02503    0.00887 =
         0.03283   -0.00140    0.00056   -0.00256
O1    5    0.603492    0.335827    0.527516    11.00000    0.01348    0.00667 =
         0.00949   -0.00213    0.00124    0.00160
C1    1    0.233193    0.457143    0.465505    11.00000    0.00820    0.01308 =
         0.01724   -0.00295    0.00394   -0.00066
AFIX  23
H1A   2    0.205365    0.474598    0.540986    11.00000   -1.20000
H1B   2    0.158270    0.501259    0.396162    11.00000   -1.20000
AFIX   0
C2    1    0.187766    0.344368    0.433394    11.00000    0.00591    0.01123 =
         0.01225   -0.00120    0.00315    0.00004
C3    1    0.109258    0.312598    0.308712    11.00000    0.00874    0.01286 =
         0.01052    0.00226    0.00184    0.00047
AFIX  43
H3    2    0.083782    0.363737    0.244010    11.00000   -1.20000
AFIX   0
C4    1    0.067914    0.207717    0.277828    11.00000    0.01153    0.01525 =
         0.01166   -0.00284    0.00200   -0.00043
AFIX  43
H4    2    0.014713    0.186814    0.193022    11.00000   -1.20000
AFIX   0
C5    1    0.105752    0.134870    0.372802    11.00000    0.01099    0.00780 =
         0.02110   -0.00179    0.00295   -0.00144
C6    1    0.182209    0.161923    0.497473    11.00000    0.01168    0.01507 =
         0.01522    0.00648    0.00315    0.00153
AFIX  43
H6    2    0.206240    0.110091    0.561331    11.00000   -1.20000
AFIX   0
C7    1    0.222927    0.267275    0.526676    11.00000    0.00885    0.01763 =
         0.00900    0.00003    0.00218   -0.00060
AFIX  43
H7    2    0.275764    0.287330    0.611815    11.00000   -1.20000
AFIX   0
C8    1    0.637134    0.132856    0.524662    11.00000    0.02279    0.00803 =
         0.01413    0.00022    0.00490    0.00268
AFIX 137
H8A   2    0.757625    0.144701    0.578588    11.00000   -1.50000
H8B   2    0.631188    0.071785    0.470805    11.00000   -1.50000
H8C   2    0.566241    0.119686    0.576582    11.00000   -1.50000
AFIX   0
C9    1    0.718084    0.254816    0.358755    11.00000    0.01663    0.01754 =
         0.01669   -0.00187    0.00965    0.00048
AFIX 137
H9A   2    0.703535    0.320862    0.311778    11.00000   -1.50000
H9B   2    0.705490    0.195238    0.301652    11.00000   -1.50000
H9C   2    0.833505    0.253046    0.423516    11.00000   -1.50000
AFIX   0
HKLF 4
REM  dib5
REM R1 =  0.0176 for    2228 Fo > 4sig(Fo)  and  0.0182 for all    2292 data
REM    126 parameters refined using      0 restraints
END
WGHT      0.0231      0.7634
REM Highest difference peak  0.348,  deepest hole -0.758,  1-sigma level  0.073
Q1    1   0.7754  0.5995  0.5498  11.00000  0.05    0.35
;
_shelx_res_checksum     43526
data_global
_journal_date_recd_electronic     2017-03-30
_journal_date_accepted     2017-04-02
_journal_name_full     'Acta Crystallographica, Section E'
_journal_year     2017
_journal_volume     73
_journal_issue      5
_journal_page_first     667
_journal_page_last     672
_journal_paper_category     GM
_journal_paper_doi     10.1107/S2056989017005072
_journal_coeditor_code     WM5381
_publ_contact_author_name
;
Edward R.T. Tiekink
;
_publ_contact_author_address
;
School of Science and Technology,
Sunway University,
No. 5 Jalan Universiti,
47500 Bandar Sunway,
Selangor Darul Ehsan, Malaysia
;
_publ_contact_author_email     'edwardt@sunway.edu.my'
_publ_contact_author_fax
;
+60 3 7491 8633
;
_publ_contact_author_phone
;
+60 3 7491 7181
;
_publ_section_title
;
<i>trans</i>-Dichloridobis(dimethyl
sulfoxide-\k<i>O</i>)bis(4-fluorobenzyl-\k<i>C</i>^1^)tin(IV): crystal
structure and Hirshfeld surface analysis
;
_publ_section_title_footnote     .
loop_
    _publ_author_name
    _publ_author_footnote
    _publ_author_address
    'Nur Adibah Binti Mohd Amin' .
;
Department of Chemistry,
University of Malaya,
50603 Kuala Lumpur, Malaysia
;
    'Rusnah Syahila Duali Hussen' .
;
Department of Chemistry,
University of Malaya,
50603 Kuala Lumpur, Malaysia
;
    'Lee, See Mun' .
;
Research Centre for Crystalline Materials,
School of Science and Technology,
Sunway University, 47500 Bandar Sunway,
Selangor Darul Ehsan, Malaysia
;
    'Halcovitch, Nathan R.' .
;
Department of Chemistry,
Lancaster University,
Lancaster LA1 4YB, United Kingdom
;
    'Jotani, Mukesh M.'
;
Additional correspondence author, e-mail: mmjotani@rediffmail.com.
;
;
Department of Physics, Bhavan's Sheth R. A. College of Science, Ahmedabad,
Gujarat 380001, India
;
    'Tiekink, Edward R. T.' .
;
Research Centre for Crystalline Materials,
School of Science and Technology,
Sunway University, 47500 Bandar Sunway,
Selangor Darul Ehsan, Malaysia
;
_publ_section_synopsis
;
The octahedrally coordinated Sn^IV^ atom in
[Sn(C~7~H~6~F)~2~Cl~2~(C~2~H~6~OS)~2~] is located on a centre of inversion so
the resulting donor C~2~Cl~2~O~2~ donor set is all-<i>trans</i>. The
three-dimensional molecular packing is sustained by C---H...F, C---H...Cl and
C---H...\p interactions.
;
