# Supplementary material for: trans-Di­chlorido­bis­(dimethyl sulfoxide-κO)bis­(4-fluoro­benzyl-κC 1)tin(IV): crystal structure and Hirshfeld surface analysis
Source: Acta Crystallogr E Crystallogr Commun. 2017 Apr 7;73(Pt 5):667–72. doi: 10.1107/S2056989017005072 (PMC5418780; doi:10.1107/S2056989017005072)
Supplement: Supplementary file 2 [file e-73-00667-Isup2.hkl]

data_I                                                                          
_shelx_title ' dib5'                                                            
_shelx_refln_list_code          4                                               
_shelx_F_calc_maximum      183.28                                               
_exptl_crystal_F_000       564.00                                               
_reflns_d_resolution_high  0.7928                                               
                                                                                
loop_                                                                           
 _space_group_symop_operation_xyz                                               
 'x, y, z'                                                                      
 '-x, y+1/2, -z+1/2'                                                            
 '-x, -y, -z'                                                                   
 'x, -y-1/2, z-1/2'                                                             
                                                                                
_cell_length_a     8.2363                                                       
_cell_length_b    12.7020                                                       
_cell_length_c    11.4038                                                       
_cell_angle_alpha  90.000                                                       
_cell_angle_beta  110.391                                                       
_cell_angle_gamma  90.000                                                       
                                                                                
_shelx_F_squared_multiplier     1.000                                           
                                                                                
loop_                                                                           
 _refln_index_h                                                                 
 _refln_index_k                                                                 
 _refln_index_l                                                                 
 _refln_F_squared_calc                                                          
 _refln_F_squared_meas                                                          
 _refln_F_squared_sigma                                                         
 _refln_observed_status                                                         
   1   0   0      21012.03      19000.69       319.78 o                         
   2   0   0      16832.53      16821.70       596.70 o                         
   3   0   0      18721.79      18151.75       233.25 o                         
   4   0   0       4266.80       4185.84        72.86 o                         
   5   0   0       1858.96       1818.15        76.94 o                         
   6   0   0         63.81         85.67         6.23 o                         
   7   0   0       1332.37       1301.72        58.58 o                         
   8   0   0         38.11         50.15         6.80 o                         
   1   1   0        371.77        420.29         5.95 o                         
   2   1   0      24243.04      22658.20       266.01 o                         
   3   1   0       1006.05       1019.63        16.60 o                         
   4   1   0        906.61        861.02        15.88 o                         
   5   1   0        372.18        358.06        16.45 o                         
   6   1   0        925.95        897.06        17.20 o                         
   7   1   0         58.00         55.68         4.50 o                         
   8   1   0        295.86        293.29        11.44 o                         
   0   2   0       1008.75       1167.18        18.24 o                         
   1   2   0       8217.78       7955.04        83.13 o                         
   2   2   0      14548.54      13898.24       111.29 o                         
   3   2   0       5876.01       5874.12        54.50 o                         
   4   2   0       6502.96       6651.49        78.93 o                         
   5   2   0       4777.17       4816.37        76.75 o                         
   6   2   0       3813.31       3731.29        50.03 o                         
   7   2   0       3834.72       3848.27        63.26 o                         
   8   2   0       2495.23       2510.11        43.77 o                         
   1   3   0       1532.69       1437.40        23.03 o                         
   2   3   0        398.67        429.85        10.36 o                         
   3   3   0       1248.92       1216.75        21.80 o                         
   4   3   0       1224.81       1151.59        28.83 o                         
   5   3   0       2247.42       2154.91        47.12 o                         
   6   3   0       1493.35       1455.95        28.19 o                         
   7   3   0        393.87        384.78        15.03 o                         
   8   3   0          0.33         -0.16         2.28 o                         
   9   3   0         23.66         26.62         3.61 o                         
   0   4   0      33591.13      29734.26       299.08 o                         
   1   4   0      21511.64      20000.79       144.30 o                         
   2   4   0      18930.85      18141.32       259.82 o                         
   3   4   0      10516.19      10110.99       102.91 o                         
   4   4   0      13529.84      13098.74       191.46 o                         
   5   4   0       4282.23       4242.22       129.37 o                         
   6   4   0        182.61        183.37         9.76 o                         
   7   4   0        239.20        250.38        12.18 o                         
   8   4   0         35.70         41.92         4.86 o                         
   9   4   0         37.64         38.08         2.88 o                         
   1   5   0          0.21          2.31         1.96 o                         
   2   5   0        327.33        444.07        10.05 o                         
   3   5   0          5.99          7.04         2.28 o                         
   4   5   0        895.06        958.48        38.82 o                         
   5   5   0          9.01         13.58         3.27 o                         
   6   5   0       1784.99       1809.87        33.32 o                         
   7   5   0        511.59        493.52        17.36 o                         
   8   5   0         11.67         15.88         3.30 o                         
   9   5   0        198.52        185.75         5.30 o                         
   0   6   0      14866.67      14717.50       162.30 o                         
   1   6   0       3677.44       3485.85        45.20 o                         
   2   6   0       7108.38       7100.92        77.65 o                         
   3   6   0       6144.29       6280.82        80.82 o                         
   4   6   0       1166.14       1141.51        31.96 o                         
   5   6   0       2236.48       2189.86        28.33 o                         
   6   6   0       3370.58       3426.28        48.35 o                         
   7   6   0       3385.88       3496.24        59.12 o                         
   8   6   0       1828.60       1904.71        34.63 o                         
   1   7   0       2415.47       2505.43        38.18 o                         
   2   7   0          3.80          7.95         3.53 o                         
   3   7   0       2089.48       2129.13        39.85 o                         
   4   7   0        798.55        769.58        14.62 o                         
   5   7   0       2546.62       2519.79        46.86 o                         
   6   7   0        893.78        922.58        20.54 o                         
   7   7   0        766.10        795.37        21.88 o                         
   8   7   0        133.02        131.85         6.90 o                         
   0   8   0      17495.47      16430.56       338.21 o                         
   1   8   0      16646.82      16252.63       232.79 o                         
   2   8   0       9121.07       8959.73       159.27 o                         
   3   8   0       6996.97       6831.96        79.07 o                         
   4   8   0       4338.31       4350.48        46.89 o                         
   5   8   0       2119.52       2167.38        30.75 o                         
   6   8   0        877.47        893.62        15.21 o                         
   7   8   0        186.38        179.10         9.36 o                         
   8   8   0        122.15        118.78         5.85 o                         
   1   9   0          2.89          5.05         3.46 o                         
   2   9   0       1040.85       1026.68        22.45 o                         
   3   9   0        121.39        102.75         5.02 o                         
   4   9   0         24.22         28.55         3.38 o                         
   5   9   0          0.21          3.08         1.88 o                         
   6   9   0        293.92        307.40         9.01 o                         
   7   9   0          0.15          5.75         4.77 o                         
   8   9   0         41.40         40.99         3.65 o                         
   0  10   0        244.20        230.97        15.37 o                         
   1  10   0       2112.65       2153.66        33.38 o                         
   2  10   0       4703.91       4605.19        60.38 o                         
   3  10   0       2175.76       2134.27        35.70 o                         
   4  10   0       2283.87       2337.69        28.83 o                         
   5  10   0       4361.66       4427.20        56.46 o                         
   6  10   0       2571.37       2658.79        36.86 o                         
   7  10   0       1907.97       1954.18        44.02 o                         
   1  11   0        572.58        597.31        18.51 o                         
   2  11   0       1094.54       1120.68        42.78 o                         
   3  11   0       3514.81       3489.13        60.18 o                         
   4  11   0        301.92        291.98        10.51 o                         
   5  11   0       2653.80       2845.82        38.67 o                         
   6  11   0       1023.60       1050.61        20.92 o                         
   0  12   0       7219.68       7537.47       155.61 o                         
   1  12   0      10707.51      11003.67       123.55 o                         
   2  12   0       4220.45       4535.36        99.22 o                         
   3  12   0       5257.40       5510.43       114.41 o                         
   4  12   0       2540.94       2600.34        36.74 o                         
   5  12   0        464.64        498.21        11.03 o                         
   6  12   0       1196.11       1054.67        24.84 o                         
   1  13   0         32.07         68.01        30.36 o                         
   2  13   0         20.66         32.36         4.98 o                         
   3  13   0         64.95         67.49         6.13 o                         
   4  13   0          0.94          5.59         3.07 o                         
   5  13   0        167.53        164.11        22.17 o                         
   0  14   0        555.48        561.73        21.98 o                         
   1  14   0       1237.86       1339.74        39.08 o                         
   2  14   0       1341.10       1456.55        40.61 o                         
   3  14   0       1480.76       1594.88        40.52 o                         
   4  14   0       1035.87       1058.47        54.49 o                         
   1  15   0        288.89        315.65        13.55 o                         
   2  15   0        420.35        463.80        16.59 o                         
   3  15   0        782.42        804.26        33.83 o                         
  -9   1   1       1552.66       1479.56        37.17 o                         
  -8   1   1       3209.85       3126.07        51.93 o                         
  -7   1   1       3639.49       3688.22        49.29 o                         
  -6   1   1       6727.37       6539.97        76.79 o                         
  -5   1   1       4506.32       4537.77       137.26 o                         
  -4   1   1      22926.61      22773.01       183.32 o                         
  -3   1   1      12531.78      12178.32       100.10 o                         
  -2   1   1      13401.21      12761.88        98.62 o                         
  -1   1   1      17895.83      16243.41       161.21 o                         
   0   1   1       9428.00       8836.67        82.35 o                         
   1   1   1      10075.27       9349.08       101.96 o                         
   2   1   1        238.07        219.96         7.32 o                         
   3   1   1       5951.06       5915.98        64.72 o                         
   4   1   1        626.54        647.02        17.67 o                         
   5   1   1        799.45        780.02        27.07 o                         
   6   1   1        497.87        526.11        14.52 o                         
   7   1   1        884.19        886.73        18.84 o                         
   8   1   1       1583.21       1544.94        43.16 o                         
  -9   2   1        183.98        176.18         7.37 o                         
  -8   2   1         99.40        100.79         7.17 o                         
  -7   2   1        136.44        127.83         8.58 o                         
  -6   2   1         72.05         88.87         7.84 o                         
  -5   2   1         38.09         49.49         6.27 o                         
  -4   2   1          0.02          6.80         5.22 o                         
  -3   2   1       1905.74       2017.57        42.97 o                         
  -2   2   1        848.47        886.62        16.51 o                         
  -1   2   1        195.73        221.99         6.63 o                         
   0   2   1          0.96          4.70         1.14 o                         
   1   2   1        989.49        941.95        17.36 o                         
   2   2   1         14.73         20.40         2.96 o                         
   3   2   1        153.89        175.79         7.88 o                         
   4   2   1         33.35         39.22         5.77 o                         
   5   2   1         29.60         30.40         5.91 o                         
   6   2   1         14.26         12.50         3.12 o                         
   7   2   1          0.33          0.99         2.90 o                         
   8   2   1        111.37        104.96         6.50 o                         
  -9   3   1       1109.24       1089.46        30.63 o                         
  -8   3   1       2936.51       2939.03        57.98 o                         
  -7   3   1       4118.13       4095.84        67.19 o                         
  -6   3   1       7926.71       7712.53        88.61 o                         
  -5   3   1       9589.90       9504.53       130.78 o                         
  -4   3   1      13052.41      12495.83       189.49 o                         
  -3   3   1      12526.71      12414.08       104.17 o                         
  -2   3   1      11899.67      11495.82       107.09 o                         
  -1   3   1      10171.47       9707.10        78.69 o                         
   0   3   1       8701.03       8362.58        64.43 o                         
   1   3   1       5990.89       5845.38        52.26 o                         
   2   3   1        646.93        592.75        16.14 o                         
   3   3   1       4668.73       4651.13        56.96 o                         
   4   3   1       1700.56       1749.22        39.61 o                         
   5   3   1       1514.21       1459.00        44.96 o                         
   6   3   1       1332.35       1329.66        30.65 o                         
   7   3   1       1136.22       1131.13        27.32 o                         
   8   3   1       1202.62       1161.62        24.76 o                         
  -9   4   1         10.90         10.64         2.28 o                         
  -8   4   1          0.37          1.77         2.72 o                         
  -7   4   1         19.56         19.18         3.86 o                         
  -6   4   1          2.53          5.31         3.07 o                         
  -5   4   1         33.19         38.99         5.96 o                         
  -4   4   1         15.76         12.05         3.39 o                         
  -3   4   1          2.35          0.49         1.72 o                         
  -2   4   1        126.13        143.10         6.02 o                         
  -1   4   1        291.20        272.32         5.99 o                         
   0   4   1         28.56         32.72         2.59 o                         
   1   4   1       1841.75       1831.80        42.25 o                         
   2   4   1        852.11        924.82        17.05 o                         
   3   4   1          0.50          1.82         2.44 o                         
   4   4   1        475.00        492.77        20.30 o                         
   5   4   1        134.35        128.06         6.79 o                         
   6   4   1        100.63        103.49         8.83 o                         
   7   4   1        180.28        172.18         9.75 o                         
   8   4   1        157.15        159.87         8.02 o                         
  -9   5   1       1424.13       1418.74        24.91 o                         
  -8   5   1       4022.54       4023.70        66.80 o                         
  -7   5   1       3126.02       3185.89        56.19 o                         
  -6   5   1       6676.74       6600.58        88.08 o                         
  -5   5   1       4078.40       3945.06        51.08 o                         
  -4   5   1      10623.42      10305.50       178.14 o                         
  -3   5   1       9836.66       9750.53        90.04 o                         
  -2   5   1       8384.19       8180.84        83.44 o                         
  -1   5   1      11342.29      10928.34        90.55 o                         
   0   5   1      12776.61      12469.84       143.52 o                         
   1   5   1       5865.20       6099.51        60.45 o                         
   2   5   1       1067.13       1054.01        20.24 o                         
   3   5   1       1869.23       1924.05        31.43 o                         
   4   5   1        214.56        227.08        14.94 o                         
   5   5   1       1404.70       1427.79        19.87 o                         
   6   5   1        254.38        277.27        13.07 o                         
   7   5   1       1697.87       1706.73        40.71 o                         
   8   5   1       1622.04       1597.40        46.30 o                         
  -9   6   1        372.07        353.47         9.47 o                         
  -8   6   1          0.58          2.36         2.55 o                         
  -7   6   1         74.46         88.73         7.55 o                         
  -6   6   1         92.05         86.15         6.01 o                         
  -5   6   1         77.38         75.69         4.25 o                         
  -4   6   1        537.39        530.30        29.17 o                         
  -3   6   1       1185.61       1259.31        23.50 o                         
  -2   6   1         20.73         19.21         3.31 o                         
  -1   6   1        327.38        295.65         8.88 o                         
   0   6   1         22.52         36.64         3.80 o                         
   1   6   1       1871.53       1936.35        28.05 o                         
   2   6   1        129.63        153.45         7.89 o                         
   3   6   1         34.37         47.87         4.92 o                         
   4   6   1        193.32        180.34         9.23 o                         
   5   6   1        129.88        120.56         5.78 o                         
   6   6   1         70.57         84.62         6.68 o                         
   7   6   1        670.81        690.64        19.96 o                         
   8   6   1        266.28        253.46        11.24 o                         
  -8   7   1        999.55       1042.58        23.11 o                         
  -7   7   1       2761.97       2857.01        51.00 o                         
  -6   7   1       3246.48       3206.24        52.55 o                         
  -5   7   1       5186.28       5149.04       113.35 o                         
  -4   7   1       6586.26       6400.51        75.72 o                         
  -3   7   1       7078.69       7298.15       125.03 o                         
  -2   7   1      10451.29      10375.14       134.93 o                         
  -1   7   1       9596.84       9500.12       139.51 o                         
   0   7   1       3835.21       3658.06        45.69 o                         
   1   7   1       5549.95       5698.93        70.70 o                         
   2   7   1       4162.02       4176.56        59.36 o                         
   3   7   1       2203.07       2210.47        42.04 o                         
   4   7   1       1199.74       1213.12        19.90 o                         
   5   7   1        421.02        415.18        10.81 o                         
   6   7   1       1516.24       1558.89        24.03 o                         
   7   7   1        259.59        260.89        11.36 o                         
   8   7   1        727.95        701.05        15.81 o                         
  -8   8   1        242.04        248.70         9.29 o                         
  -7   8   1        117.71        118.59        10.23 o                         
  -6   8   1         17.13         25.25         3.75 o                         
  -5   8   1          5.58          9.93         2.45 o                         
  -4   8   1        102.03        100.23         5.75 o                         
  -3   8   1       1606.05       1595.00        33.01 o                         
  -2   8   1         81.35         57.93         7.26 o                         
  -1   8   1       1290.60       1358.16        42.24 o                         
   0   8   1        243.97        222.05        10.14 o                         
   1   8   1        311.12        324.46        13.99 o                         
   2   8   1          7.64         16.46         3.98 o                         
   3   8   1         77.97         82.44         4.26 o                         
   4   8   1         25.52         25.32         2.58 o                         
   5   8   1        161.87        164.54         7.09 o                         
   6   8   1          1.11          4.04         2.11 o                         
   7   8   1         21.54         25.16         3.82 o                         
   8   8   1         58.14         58.34         3.52 o                         
  -8   9   1       1432.58       1428.65        25.22 o                         
  -7   9   1       3365.18       3415.29        54.32 o                         
  -6   9   1       5059.21       5126.06        55.62 o                         
  -5   9   1       5624.10       5658.89        66.46 o                         
  -4   9   1       7199.75       7101.99        91.95 o                         
  -3   9   1       5975.25       5936.14        55.13 o                         
  -2   9   1       5023.21       5014.14        81.66 o                         
  -1   9   1       1936.83       1914.75       110.61 o                         
   0   9   1       2020.23       2055.17        47.53 o                         
   1   9   1       2167.19       2159.90        49.31 o                         
   2   9   1       1041.11       1076.00        21.98 o                         
   3   9   1       1854.50       1834.61        28.00 o                         
   4   9   1       1709.83       1738.88        23.52 o                         
   5   9   1       1371.85       1369.20        22.47 o                         
   6   9   1       1321.64       1348.17        20.67 o                         
   7   9   1        785.20        770.52        23.75 o                         
  -7  10   1        198.66        200.11        11.31 o                         
  -6  10   1        137.91        131.41         5.61 o                         
  -5  10   1        233.04        257.54        10.63 o                         
  -4  10   1        212.32        204.80         9.16 o                         
  -3  10   1         36.55         42.02         3.95 o                         
  -2  10   1        463.14        456.33        13.55 o                         
  -1  10   1        428.04        433.69        13.29 o                         
   0  10   1          4.02          0.89         6.27 o                         
   1  10   1       2663.52       2586.19        40.30 o                         
   2  10   1        760.16        790.21        18.61 o                         
   3  10   1         17.22         13.25         2.23 o                         
   4  10   1       1024.56       1008.29        16.57 o                         
   5  10   1         79.04         79.65         3.82 o                         
   6  10   1         28.72         29.48         3.53 o                         
   7  10   1        175.95        180.62         7.13 o                         
  -7  11   1       1036.93       1082.24        26.36 o                         
  -6  11   1       2569.95       2637.82        34.82 o                         
  -5  11   1       4200.34       4320.73        47.32 o                         
  -4  11   1        879.20        900.15        24.52 o                         
  -3  11   1       4695.68       4776.16       187.50 o                         
  -2  11   1       5171.30       5115.34        79.88 o                         
  -1  11   1       5773.14       5797.26        79.55 o                         
   0  11   1       4620.36       4815.98       105.08 o                         
   1  11   1       2037.11       2011.66        33.86 o                         
   2  11   1       6038.61       6178.93        98.41 o                         
   3  11   1        402.48        472.30        15.35 o                         
   4  11   1        678.18        680.84        13.96 o                         
   5  11   1       1477.63       1476.43        23.17 o                         
   6  11   1        643.76        658.41        14.32 o                         
  -6  12   1        303.65        253.83        30.60 o                         
  -5  12   1         88.60         91.76         4.97 o                         
  -4  12   1         19.02         19.12         3.47 o                         
  -3  12   1        195.69        208.45        10.75 o                         
  -2  12   1        372.91        361.23        14.24 o                         
  -1  12   1        821.86        783.94        22.29 o                         
   0  12   1        443.49        472.33        23.91 o                         
   1  12   1        147.35        163.24         9.90 o                         
   2  12   1        156.21        165.65        10.38 o                         
   3  12   1        286.24        294.55        13.12 o                         
   4  12   1         90.21         80.75         8.14 o                         
   5  12   1         28.19         29.55         2.44 o                         
  -5  13   1       2498.70       2518.37        51.77 o                         
  -4  13   1       2327.51       2401.53        47.34 o                         
  -3  13   1       3099.51       3344.55        73.37 o                         
  -2  13   1       2567.74       2801.99       102.35 o                         
  -1  13   1       2225.82       2324.07        47.47 o                         
   0  13   1       2743.65       2814.01        49.20 o                         
   1  13   1       1461.74       1553.44        46.70 o                         
   2  13   1       1362.00       1535.09        45.35 o                         
   3  13   1        452.86        453.86        20.10 o                         
   4  13   1        816.28        820.77        26.82 o                         
   5  13   1        397.23        411.21        14.77 o                         
  -4  14   1          7.50          8.26         2.63 o                         
  -3  14   1         78.22         91.09         8.24 o                         
  -2  14   1        256.29        284.57        15.76 o                         
  -1  14   1        262.91        266.40        28.32 o                         
   0  14   1        208.02        222.60         9.26 o                         
   1  14   1         72.84         69.68         7.77 o                         
   2  14   1         12.41         16.08         4.47 o                         
   3  14   1         36.13         37.73         4.95 o                         
   4  14   1        144.67        135.84        19.09 o                         
  -3  15   1       2269.13       2269.07        47.67 o                         
  -2  15   1       2886.98       3068.47        63.74 o                         
  -1  15   1       1546.66       1571.44        37.90 o                         
   0  15   1       1043.77        937.44        72.12 o                         
   1  15   1       1440.25       1472.45        35.88 o                         
   2  15   1       2581.05       2631.07        54.84 o                         
   3  15   1       1902.44       1854.02        33.87 o                         
  -9   0   2       1453.92       1415.34        37.43 o                         
  -8   0   2       4079.14       4052.83        90.74 o                         
  -7   0   2       2216.60       2204.79        52.66 o                         
  -6   0   2       1552.25       1528.44        74.63 o                         
  -5   0   2        295.27        365.57        19.12 o                         
  -4   0   2       1227.87       1364.67        90.11 o                         
  -3   0   2      19929.61      19017.04       235.33 o                         
  -2   0   2       6855.66       7519.49       135.74 o                         
  -1   0   2      24099.00      21235.56       211.89 o                         
   0   0   2      20094.26      17669.23       179.44 o                         
   1   0   2      10332.98       9400.80       166.83 o                         
   2   0   2       5115.84       4976.38        79.00 o                         
   3   0   2       2465.56       2469.49        50.85 o                         
   4   0   2       8047.50       8024.24       147.79 o                         
   5   0   2        577.85        478.33        26.38 o                         
   6   0   2       7248.43       7159.62       153.71 o                         
   7   0   2       4994.19       4999.70       108.70 o                         
  -9   1   2        233.40        232.75        13.16 o                         
  -8   1   2        488.11        494.33        12.97 o                         
  -7   1   2        693.90        701.52        15.32 o                         
  -6   1   2          0.10          3.13         2.37 o                         
  -5   1   2       1555.21       1641.77        49.92 o                         
  -4   1   2         22.61         38.16         3.91 o                         
  -3   1   2      17296.79      16702.02       498.07 o                         
  -2   1   2       5255.72       5239.69        51.50 o                         
  -1   1   2         10.56         10.20         1.31 o                         
   0   1   2       9341.70       8876.32        86.38 o                         
   1   1   2          8.72         19.64         3.06 o                         
   2   1   2        642.60        708.43        15.54 o                         
   3   1   2       3963.86       4233.70        53.95 o                         
   4   1   2          2.56          7.48         4.01 o                         
   5   1   2         31.20         41.21         5.39 o                         
   6   1   2       1235.99       1265.95        26.24 o                         
   7   1   2        197.78        189.53        14.31 o                         
   8   1   2        484.11        436.72        18.47 o                         
  -9   2   2       4373.08       4255.00        61.46 o                         
  -8   2   2       7036.29       7096.11       102.23 o                         
  -7   2   2       9320.50       9227.73        89.85 o                         
  -6   2   2       9358.37       8962.56       103.73 o                         
  -5   2   2      21512.39      21448.34       297.45 o                         
  -4   2   2       6597.59       6617.59       110.73 o                         
  -3   2   2       3258.97       2971.84        85.93 o                         
  -2   2   2       3009.70       2950.61        34.04 o                         
  -1   2   2       1487.05       1401.71        20.88 o                         
   0   2   2         80.21        117.76         3.19 o                         
   1   2   2       2822.10       2878.79        57.56 o                         
   2   2   2         46.47         52.36         5.46 o                         
   3   2   2        158.98        172.00        10.70 o                         
   4   2   2       1811.05       1827.91        42.62 o                         
   5   2   2       1477.39       1599.11        26.47 o                         
   6   2   2       2258.78       2274.67        42.32 o                         
   7   2   2       3147.56       3128.28        52.65 o                         
   8   2   2       5165.54       5011.33        72.05 o                         
  -9   3   2        194.66        186.31        10.16 o                         
  -8   3   2        221.37        227.16        11.01 o                         
  -7   3   2        426.67        440.84        20.78 o                         
  -6   3   2         45.00         47.37         4.72 o                         
  -5   3   2        224.58        236.71        12.73 o                         
  -4   3   2        493.29        516.58        13.85 o                         
  -3   3   2        560.29        542.28        11.49 o                         
  -2   3   2          3.65          4.89         1.76 o                         
  -1   3   2       3137.70       3124.15        37.49 o                         
   0   3   2        991.90       1001.79        11.59 o                         
   1   3   2       2842.56       2865.30        29.81 o                         
   2   3   2        338.75        373.00        12.09 o                         
   3   3   2         84.50         89.49         6.77 o                         
   4   3   2        105.28         97.73         9.50 o                         
   5   3   2        269.31        263.62        15.65 o                         
   6   3   2        416.42        396.43        16.56 o                         
   7   3   2        936.09        953.22        23.82 o                         
   8   3   2        259.07        246.31         7.66 o                         
  -9   4   2        956.17        968.99        20.54 o                         
  -8   4   2       2542.63       2648.46        47.34 o                         
  -7   4   2       2097.98       2135.73        42.84 o                         
  -6   4   2        746.20        752.58        18.91 o                         
  -5   4   2       3101.66       3082.36        55.90 o                         
  -4   4   2       3187.05       3201.55        52.01 o                         
  -3   4   2       4962.66       4969.85       112.62 o                         
  -2   4   2        733.21        709.24        11.65 o                         
  -1   4   2        311.49        281.60         6.42 o                         
   0   4   2        797.72        722.26        13.72 o                         
   1   4   2       9204.62       9361.96        91.46 o                         
   2   4   2       5643.23       5484.17        53.09 o                         
   3   4   2       6420.75       6471.95        71.28 o                         
   4   4   2      11216.82      11361.18       190.87 o                         
   5   4   2       4682.74       4466.17        44.63 o                         
   6   4   2       4442.17       4375.98        70.63 o                         
   7   4   2       2063.74       2016.41        38.55 o                         
   8   4   2       2480.48       2413.55        39.21 o                         
  -9   5   2        289.96        280.58         9.52 o                         
  -8   5   2        404.13        439.26        15.42 o                         
  -7   5   2        531.07        574.41        20.15 o                         
  -6   5   2         27.48         26.35         4.30 o                         
  -5   5   2        403.61        368.89        17.65 o                         
  -4   5   2       1933.65       2007.18        39.91 o                         
  -3   5   2        423.24        364.31        10.91 o                         
  -2   5   2        491.12        412.68         9.85 o                         
  -1   5   2       1047.82       1113.42        21.13 o                         
   0   5   2       3348.06       3374.64        39.17 o                         
   1   5   2       1877.68       2171.58        30.46 o                         
   2   5   2       1337.13       1576.35        27.16 o                         
   3   5   2       1564.70       1710.48        30.84 o                         
   4   5   2        298.29        333.46        20.03 o                         
   5   5   2        720.39        697.29        13.30 o                         
   6   5   2       2221.49       2274.60        35.34 o                         
   7   5   2       2708.76       2723.35        67.21 o                         
   8   5   2        333.86        341.23        15.40 o                         
  -9   6   2       4865.66       4805.05        65.85 o                         
  -8   6   2       4566.83       4687.30        71.44 o                         
  -7   6   2       6126.45       6323.51       119.71 o                         
  -6   6   2       9757.38       9656.67       110.34 o                         
  -5   6   2       5381.42       5303.67        50.93 o                         
  -4   6   2       4717.42       4287.01       116.13 o                         
  -3   6   2       6020.01       6024.55        74.89 o                         
  -2   6   2       1136.19       1096.01        24.23 o                         
  -1   6   2       6872.15       7199.34       115.86 o                         
   0   6   2        977.43       1052.89        20.07 o                         
   1   6   2        205.14        268.24        10.01 o                         
   2   6   2        143.65        170.66         8.76 o                         
   3   6   2         89.24         98.61         7.31 o                         
   4   6   2        202.50        193.55         6.28 o                         
   5   6   2        238.24        256.70         8.96 o                         
   6   6   2       2751.85       2826.27        35.55 o                         
   7   6   2       3048.04       3004.88        50.01 o                         
   8   6   2       2863.00       2855.69        42.82 o                         
  -9   7   2         70.36         67.45         3.74 o                         
  -8   7   2         54.84         64.30         5.58 o                         
  -7   7   2        261.38        273.50        12.80 o                         
  -6   7   2         14.94         18.30         3.68 o                         
  -5   7   2         57.19         68.40         4.35 o                         
  -4   7   2        421.88        449.20        11.45 o                         
  -3   7   2        224.29        240.74        12.52 o                         
  -2   7   2         83.47         93.65         7.53 o                         
  -1   7   2       2245.89       2395.71        39.28 o                         
   0   7   2         19.61         16.66         3.13 o                         
   1   7   2       1862.99       1942.03        36.02 o                         
   2   7   2         33.64         39.00         5.79 o                         
   3   7   2        513.67        511.97        12.22 o                         
   4   7   2        153.65        148.83         5.92 o                         
   5   7   2          3.24          4.79         2.06 o                         
   6   7   2         36.99         40.87         3.65 o                         
   7   7   2       1438.20       1405.76        28.26 o                         
   8   7   2         97.72         95.03         4.43 o                         
  -8   8   2       1733.08       1827.12        32.47 o                         
  -7   8   2       1789.45       1963.32        37.94 o                         
  -6   8   2       1013.03       1031.84        22.17 o                         
  -5   8   2       1009.10       1022.68        20.65 o                         
  -4   8   2        963.83        986.40        15.05 o                         
  -3   8   2       1985.36       1949.12        38.17 o                         
  -2   8   2       2149.51       2124.24        48.43 o                         
  -1   8   2       1313.04       1219.08        28.34 o                         
   0   8   2       5075.65       4841.27        59.60 o                         
   1   8   2       4202.16       4111.76        60.87 o                         
   2   8   2       5154.68       5113.62        61.23 o                         
   3   8   2       3640.40       3598.39        38.70 o                         
   4   8   2       3509.05       3473.74        37.51 o                         
   5   8   2       5418.23       5365.87        58.95 o                         
   6   8   2       3006.56       3053.39        36.54 o                         
   7   8   2       2642.42       2604.15        57.06 o                         
  -8   9   2        405.04        412.69        11.12 o                         
  -7   9   2          3.73          6.91         2.26 o                         
  -6   9   2         20.49         22.98         3.59 o                         
  -5   9   2        636.91        667.21        21.08 o                         
  -4   9   2       1083.42       1104.78        22.23 o                         
  -3   9   2       2727.43       2628.97        32.68 o                         
  -2   9   2       3808.98       3635.30        45.71 o                         
  -1   9   2        190.40        183.13        13.99 o                         
   0   9   2       2423.25       2441.00        55.51 o                         
   1   9   2         29.48         35.39         3.19 o                         
   2   9   2        402.35        380.71        12.31 o                         
   3   9   2        804.07        765.01        12.68 o                         
   4   9   2        344.81        358.00         9.24 o                         
   5   9   2        414.08        430.87        11.30 o                         
   6   9   2       1444.71       1467.57        23.54 o                         
   7   9   2        899.10        880.32        21.69 o                         
  -7  10   2       3306.94       3304.17        61.38 o                         
  -6  10   2       7700.45       7943.57        97.98 o                         
  -5  10   2       7378.53       7275.26       108.43 o                         
  -4  10   2       4472.79       4442.51        73.02 o                         
  -3  10   2       1990.01       1965.64        34.19 o                         
  -2  10   2       3344.81       3320.42        64.65 o                         
  -1  10   2        795.76        810.36        19.73 o                         
   0  10   2        261.62        268.44        10.97 o                         
   1  10   2        380.75        413.12        11.13 o                         
   2  10   2        222.87        205.64         8.04 o                         
   3  10   2        172.26        186.12         9.20 o                         
   4  10   2        889.64        896.68        18.60 o                         
   5  10   2       1535.85       1472.25        24.95 o                         
   6  10   2       1109.07       1133.48        21.67 o                         
  -7  11   2        898.60        898.13        24.38 o                         
  -6  11   2         20.54         24.69         2.87 o                         
  -5  11   2        101.19         97.42         5.99 o                         
  -4  11   2        122.95        114.57         9.80 o                         
  -3  11   2        146.25        131.52        11.87 o                         
  -2  11   2        336.66        352.93        14.61 o                         
  -1  11   2        201.21        208.55         8.68 o                         
   0  11   2        142.41        185.95        14.72 o                         
   1  11   2       1172.61       1187.55        49.67 o                         
   2  11   2        490.70        501.22        14.78 o                         
   3  11   2        106.34        130.58         8.64 o                         
   4  11   2         29.11         29.16         5.79 o                         
   5  11   2         13.63         14.43         2.53 o                         
   6  11   2          2.74          2.18         1.85 o                         
  -6  12   2        410.99        425.61        11.73 o                         
  -5  12   2        141.53        154.19         6.58 o                         
  -4  12   2       1275.35       1298.02        43.70 o                         
  -3  12   2       1068.85       1124.02        27.52 o                         
  -2  12   2       2895.47       2834.30        50.74 o                         
  -1  12   2        824.00        808.59        17.74 o                         
   0  12   2       4339.91       4353.64        98.21 o                         
   1  12   2       3437.98       3642.63        86.40 o                         
   2  12   2       3390.15       3570.37       139.33 o                         
   3  12   2       4615.47       4578.60        70.58 o                         
   4  12   2       1250.68       1309.96        45.00 o                         
   5  12   2       2837.30       2927.75        63.28 o                         
  -5  13   2        709.45        719.00        13.02 o                         
  -4  13   2       1596.96       1683.67        25.93 o                         
  -3  13   2       1070.36       1117.39        27.29 o                         
  -2  13   2       1259.34       1227.79        36.38 o                         
  -1  13   2        773.99        790.49        20.46 o                         
   0  13   2        545.78        598.31        18.00 o                         
   1  13   2        200.72        207.25        14.22 o                         
   2  13   2        138.62        141.45        11.42 o                         
   3  13   2        529.69        535.30        20.74 o                         
   4  13   2        580.11        597.01        31.32 o                         
  -4  14   2       2415.63       2413.33        52.55 o                         
  -3  14   2       1457.54       1654.57        43.43 o                         
  -2  14   2       1698.63       1919.45        50.34 o                         
  -1  14   2        978.59        961.43        50.94 o                         
   0  14   2        488.72        493.37        13.96 o                         
   1  14   2        166.60        181.90        11.65 o                         
   2  14   2        169.86        162.30        10.50 o                         
   3  14   2        356.20        370.87        10.82 o                         
   4  14   2        176.82        176.25         8.48 o                         
  -3  15   2          0.77          9.04         2.61 o                         
  -2  15   2          0.88          3.98         2.33 o                         
  -1  15   2        159.65        167.70         9.30 o                         
   0  15   2        222.91        216.72        10.16 o                         
   1  15   2        197.20        190.25         7.00 o                         
   2  15   2        149.34        155.09         5.92 o                         
  -9   1   3       1849.38       1807.17        32.77 o                         
  -8   1   3       1352.32       1392.78        30.94 o                         
  -7   1   3       2881.17       2967.92        54.98 o                         
  -6   1   3         85.60         83.07         7.29 o                         
  -5   1   3       1555.20       1606.97        56.08 o                         
  -4   1   3       3258.56       3234.53        60.52 o                         
  -3   1   3        306.64        263.63         7.71 o                         
  -2   1   3       3579.03       3568.76        36.28 o                         
  -1   1   3       1356.84       1401.74        16.26 o                         
   0   1   3      11867.49      11578.88        96.65 o                         
   1   1   3       2720.77       2677.39        25.41 o                         
   2   1   3      10350.65      10365.05       107.38 o                         
   3   1   3      10406.04      10457.62       113.44 o                         
   4   1   3       6948.56       6912.81       104.85 o                         
   5   1   3       6961.82       6980.49        69.30 o                         
   6   1   3       3940.67       3948.15        53.37 o                         
   7   1   3       4720.21       4603.02        71.13 o                         
  -9   2   3          4.42          5.14         4.02 o                         
  -8   2   3        309.90        316.35        10.39 o                         
  -7   2   3        121.62        130.05         6.45 o                         
  -6   2   3        303.29        330.76        13.44 o                         
  -5   2   3        396.53        447.72        15.41 o                         
  -4   2   3       1629.70       1687.22        30.81 o                         
  -3   2   3          5.26         12.48         2.68 o                         
  -2   2   3        280.73        285.39         8.01 o                         
  -1   2   3        299.62        311.41         6.12 o                         
   0   2   3         18.65         21.58         1.50 o                         
   1   2   3          2.21          5.28         1.40 o                         
   2   2   3        887.57        938.61        25.85 o                         
   3   2   3          4.06          1.66         2.49 o                         
   4   2   3         71.66         72.27         8.95 o                         
   5   2   3          3.64          5.75         2.05 o                         
   6   2   3         40.30         39.86         4.98 o                         
   7   2   3         76.41         71.08         6.30 o                         
   8   2   3         29.24         35.98         4.80 o                         
  -9   3   3       2454.04       2423.43        50.01 o                         
  -8   3   3       2087.68       2154.54        41.26 o                         
  -7   3   3       1249.59       1241.08        33.54 o                         
  -6   3   3       2943.82       2970.47        34.90 o                         
  -5   3   3       1543.42       1597.39        47.17 o                         
  -4   3   3        988.68        974.67        23.02 o                         
  -3   3   3        829.08        775.08        21.39 o                         
  -2   3   3        949.96        888.45        21.52 o                         
  -1   3   3        599.02        564.46        10.46 o                         
   0   3   3       9581.46       9514.06        61.02 o                         
   1   3   3       2655.46       2700.55        38.44 o                         
   2   3   3       7798.13       7865.38        93.86 o                         
   3   3   3      10282.65      10534.68       116.47 o                         
   4   3   3      10168.79      10153.93       226.29 o                         
   5   3   3       8462.85       8225.41        76.21 o                         
   6   3   3       4408.81       4342.20       104.82 o                         
   7   3   3       6174.91       6008.20       217.36 o                         
   8   3   3       1627.52       1531.94        38.32 o                         
  -9   4   3         11.97          8.27         2.34 o                         
  -8   4   3        387.53        415.90        15.34 o                         
  -7   4   3         58.09         59.46         7.57 o                         
  -6   4   3         17.80         17.85         2.65 o                         
  -5   4   3          4.16          0.42         2.81 o                         
  -4   4   3          9.32         13.80         3.62 o                         
  -3   4   3        478.36        476.37        12.15 o                         
  -2   4   3          2.31          3.22         2.20 o                         
  -1   4   3        567.96        596.02        12.85 o                         
   0   4   3         67.67         66.00         3.54 o                         
   1   4   3        933.49       1068.65        17.19 o                         
   2   4   3        545.89        591.87        13.99 o                         
   3   4   3        162.78        159.82         8.00 o                         
   4   4   3         37.28         51.25         5.65 o                         
   5   4   3          0.70          6.31         2.04 o                         
   6   4   3        150.45        142.15         8.98 o                         
   7   4   3         91.60         86.46         6.34 o                         
   8   4   3        137.73        133.75         8.82 o                         
  -9   5   3       2112.00       2089.17        60.11 o                         
  -8   5   3       1327.31       1417.86        31.02 o                         
  -7   5   3       2910.14       3028.79        69.82 o                         
  -6   5   3        693.62        692.95        13.63 o                         
  -5   5   3        788.97        763.63        25.52 o                         
  -4   5   3       1434.95       1388.64        39.07 o                         
  -3   5   3       1590.95       1609.74        29.02 o                         
  -2   5   3       2438.22       2418.07        27.82 o                         
  -1   5   3       3996.12       4010.59        45.70 o                         
   0   5   3       6437.55       6404.72        57.46 o                         
   1   5   3       5142.15       5254.30        58.17 o                         
   2   5   3       6611.32       6807.35        73.87 o                         
   3   5   3       3228.93       3153.03        46.52 o                         
   4   5   3       6772.98       6722.78        58.96 o                         
   5   5   3       3819.35       3824.35        45.08 o                         
   6   5   3       4078.41       4144.26        46.59 o                         
   7   5   3       4560.99       4435.22       124.05 o                         
   8   5   3       2038.93       1965.18        44.12 o                         
  -9   6   3        142.50        144.45         6.43 o                         
  -8   6   3        144.75        153.06        15.56 o                         
  -7   6   3         32.54         39.10         5.52 o                         
  -6   6   3        222.95        235.77         8.51 o                         
  -5   6   3        182.17        199.05         8.61 o                         
  -4   6   3         18.91         17.13         6.81 o                         
  -3   6   3          7.50         13.42         3.96 o                         
  -2   6   3         45.71         41.56         6.40 o                         
  -1   6   3       1713.12       1828.79        33.02 o                         
   0   6   3        416.63        396.88        12.21 o                         
   1   6   3        428.13        456.26        13.95 o                         
   2   6   3        572.44        565.13        18.64 o                         
   3   6   3        320.27        314.05        13.50 o                         
   4   6   3         63.23         75.87         4.41 o                         
   5   6   3        857.11        870.59        17.04 o                         
   6   6   3        298.39        308.87         8.97 o                         
   7   6   3        184.86        183.65        11.43 o                         
   8   6   3         49.72         48.55         4.37 o                         
  -9   7   3       1196.98       1212.92        49.67 o                         
  -8   7   3       1163.19       1221.77        26.38 o                         
  -7   7   3        802.94        833.38        18.87 o                         
  -6   7   3        457.54        491.39        19.18 o                         
  -5   7   3       1113.10       1204.34        25.93 o                         
  -4   7   3       1322.57       1330.11        23.01 o                         
  -3   7   3        365.40        349.77        18.53 o                         
  -2   7   3       3155.98       3092.19        58.90 o                         
  -1   7   3       2506.30       2308.85        39.36 o                         
   0   7   3       3579.78       3506.87        46.22 o                         
   1   7   3       4397.35       4499.37        63.27 o                         
   2   7   3       6747.31       6663.40        76.94 o                         
   3   7   3       8081.79       7980.87        90.41 o                         
   4   7   3       2957.46       2852.74        33.55 o                         
   5   7   3       7032.78       7004.84        72.67 o                         
   6   7   3       3642.43       3688.54        41.71 o                         
   7   7   3       1860.45       1799.65        31.28 o                         
  -8   8   3          2.82          1.60         2.08 o                         
  -7   8   3         70.52         72.46         5.16 o                         
  -6   8   3        216.53        224.75         9.69 o                         
  -5   8   3        142.31        148.74         6.81 o                         
  -4   8   3       1142.35       1169.79        24.06 o                         
  -3   8   3         23.88         17.09         3.68 o                         
  -2   8   3         85.36         91.99        10.69 o                         
  -1   8   3         19.26         11.17         4.46 o                         
   0   8   3        257.47        254.81        15.86 o                         
   1   8   3        176.38        156.50        10.54 o                         
   2   8   3       1957.91       1908.96        23.72 o                         
   3   8   3         10.02         18.53         2.39 o                         
   4   8   3        225.95        227.93         7.25 o                         
   5   8   3         41.94         48.52         4.01 o                         
   6   8   3         75.04         83.97         4.80 o                         
   7   8   3         13.37         16.27         2.25 o                         
  -8   9   3       1076.64       1082.24        20.64 o                         
  -7   9   3       1904.56       1915.28        29.25 o                         
  -6   9   3       2671.54       2746.19        54.02 o                         
  -5   9   3       2064.77       2025.87        42.58 o                         
  -4   9   3        902.21        858.12        18.81 o                         
  -3   9   3       3329.10       3304.90        38.56 o                         
  -2   9   3       1016.60        985.26        25.08 o                         
  -1   9   3        378.68        407.22        14.78 o                         
   0   9   3       1990.10       1927.48        42.96 o                         
   1   9   3       2982.22       3029.79        33.75 o                         
   2   9   3       3518.96       3493.41        42.05 o                         
   3   9   3       4272.16       4313.52        68.82 o                         
   4   9   3       5288.39       5175.35        55.63 o                         
   5   9   3       3588.05       3606.62        47.42 o                         
   6   9   3       2725.50       2691.81        30.05 o                         
  -8  10   3        112.83        116.54         6.33 o                         
  -7  10   3        486.59        483.10        11.11 o                         
  -6  10   3        334.07        337.24         9.09 o                         
  -5  10   3          5.57          4.38         3.34 o                         
  -4  10   3          1.16          7.96         6.06 o                         
  -3  10   3       1190.52       1167.72        29.93 o                         
  -2  10   3         32.34         38.39         4.37 o                         
  -1  10   3       1893.01       1762.75        43.02 o                         
   0  10   3        486.71        490.64        18.89 o                         
   1  10   3        152.19        176.58         9.60 o                         
   2  10   3        739.03        714.94        21.13 o                         
   3  10   3         18.81         31.56         4.57 o                         
   4  10   3        213.96        226.50         8.88 o                         
   5  10   3          7.24          8.12         2.16 o                         
   6  10   3         33.71         27.58         2.08 o                         
  -7  11   3        372.19        390.97        16.76 o                         
  -6  11   3       1393.00       1375.14        22.20 o                         
  -5  11   3        332.28        350.46        18.83 o                         
  -4  11   3        439.63        447.30        21.02 o                         
  -3  11   3        574.03        596.76        19.87 o                         
  -2  11   3       1539.40       1501.34        26.65 o                         
  -1  11   3       4639.33       4455.24        90.37 o                         
   0  11   3       1003.80       1115.36        38.62 o                         
   1  11   3       5294.60       5134.50        88.64 o                         
   2  11   3       3421.42       3409.63        82.92 o                         
   3  11   3       2129.26       2176.80        40.98 o                         
   4  11   3       3469.83       3477.30        45.52 o                         
   5  11   3       2960.31       3007.54        66.71 o                         
  -6  12   3         73.11         79.51         5.06 o                         
  -5  12   3         16.70         17.62         2.82 o                         
  -4  12   3         50.58         59.88         5.85 o                         
  -3  12   3         20.68         21.95         6.26 o                         
  -2  12   3         20.68         22.77         3.13 o                         
  -1  12   3          4.32          2.46         2.67 o                         
   0  12   3        230.92        204.09        14.67 o                         
   1  12   3        452.30        453.42        15.67 o                         
   2  12   3        102.78        109.13         7.53 o                         
   3  12   3         76.05         74.15         5.07 o                         
   4  12   3         73.07         74.65         5.09 o                         
   5  12   3          2.35          6.76         2.51 o                         
  -5  13   3        743.14        721.85        16.23 o                         
  -4  13   3       1076.86       1096.62        19.76 o                         
  -3  13   3       2267.88       2257.61        40.65 o                         
  -2  13   3       1354.51       1392.01        29.10 o                         
  -1  13   3       2427.88       2313.02        39.66 o                         
   0  13   3       1423.51       1458.62        42.09 o                         
   1  13   3       2250.59       2453.57        60.30 o                         
   2  13   3       1777.20       1850.26        47.54 o                         
   3  13   3       1323.59       1359.35        26.44 o                         
   4  13   3       1012.27        964.35        83.39 o                         
  -4  14   3          2.20          1.51         1.44 o                         
  -3  14   3         19.19         25.51         3.84 o                         
  -2  14   3        100.14        122.72        10.35 o                         
  -1  14   3        491.48        489.91        13.68 o                         
   0  14   3        728.59        694.96        63.72 o                         
   1  14   3       1110.82       1109.76        28.08 o                         
   2  14   3        811.31        838.12        18.39 o                         
   3  14   3        197.63        181.93         9.25 o                         
  -3  15   3       1004.29       1008.43        25.68 o                         
  -2  15   3        741.74        715.87        21.39 o                         
  -1  15   3        699.89        590.76        18.07 o                         
   0  15   3        719.61        698.55        19.68 o                         
   1  15   3       2089.30       2133.05        44.96 o                         
   2  15   3       2224.86       2239.31        44.64 o                         
  -9   0   4       1028.71       1010.95        32.95 o                         
  -8   0   4        252.93        272.76        17.94 o                         
  -7   0   4       1392.39       1419.21        50.37 o                         
  -6   0   4        156.37        145.22         9.48 o                         
  -5   0   4       1637.45       1840.03        67.09 o                         
  -4   0   4       2479.61       2413.50        73.33 o                         
  -3   0   4        471.19        450.50        13.20 o                         
  -2   0   4      10918.14      11042.07       126.49 o                         
  -1   0   4      19990.57      19825.21       210.07 o                         
   0   0   4      22260.79      22038.07       201.07 o                         
   1   0   4      19746.00      19778.20       213.17 o                         
   2   0   4       5871.78       5925.93       138.52 o                         
   3   0   4      21781.17      22583.58       312.68 o                         
   4   0   4       6308.82       6170.01       169.99 o                         
   5   0   4       4901.82       4794.26        63.80 o                         
   6   0   4       6101.42       6119.07       130.96 o                         
   7   0   4       3891.60       3682.05        80.27 o                         
 -10   1   4        421.65        408.89        14.19 o                         
  -9   1   4        223.87        261.83        10.67 o                         
  -8   1   4       1087.08       1098.40        27.30 o                         
  -7   1   4       1740.20       1718.01        31.74 o                         
  -6   1   4          7.04          4.85         2.36 o                         
  -5   1   4       2041.86       2120.08        60.50 o                         
  -4   1   4         34.05         43.16         7.30 o                         
  -3   1   4       4042.33       4461.20        52.08 o                         
  -2   1   4       2552.95       2648.41        27.90 o                         
  -1   1   4        304.93        275.18         7.21 o                         
   0   1   4         31.02         45.05         2.96 o                         
   1   1   4       3054.75       3238.29        33.61 o                         
   2   1   4         46.36         23.03         4.04 o                         
   3   1   4         62.71         43.69         5.71 o                         
   4   1   4        543.99        546.48        13.50 o                         
   5   1   4         13.93          8.16         2.13 o                         
   6   1   4         33.73         32.49         4.01 o                         
   7   1   4         84.26         70.78         8.09 o                         
 -10   2   4         39.32         51.09         4.97 o                         
  -9   2   4        388.83        385.56        12.78 o                         
  -8   2   4       2397.16       2468.98        45.97 o                         
  -7   2   4        250.08        251.06        10.08 o                         
  -6   2   4       4470.85       4415.83        89.99 o                         
  -5   2   4       8008.47       8249.23       176.16 o                         
  -4   2   4      15184.48      14429.07       202.06 o                         
  -3   2   4      11339.90      11191.95       111.35 o                         
  -2   2   4       8771.60       8511.67        75.99 o                         
  -1   2   4      27643.71      25733.28       233.09 o                         
   0   2   4      10803.46      10970.84       133.81 o                         
   1   2   4      16956.88      17171.00       156.89 o                         
   2   2   4       6651.48       7091.18        85.13 o                         
   3   2   4       5321.78       5302.35        73.37 o                         
   4   2   4       2578.79       2599.37        38.00 o                         
   5   2   4       1446.13       1501.57        25.99 o                         
   6   2   4        696.63        728.05        21.59 o                         
   7   2   4        233.31        239.26        14.90 o                         
 -10   3   4        602.18        599.37        18.29 o                         
  -9   3   4        185.85        216.10        14.27 o                         
  -8   3   4        790.13        785.93        17.36 o                         
  -7   3   4        412.43        416.73        12.88 o                         
  -6   3   4         63.31         58.49         4.21 o                         
  -5   3   4        254.66        253.23        16.26 o                         
  -4   3   4        200.35        211.86        12.22 o                         
  -3   3   4          1.44          1.48         2.22 o                         
  -2   3   4       4081.26       4264.80        44.75 o                         
  -1   3   4        320.33        308.66        10.28 o                         
   0   3   4        998.95        922.80        13.76 o                         
   1   3   4       4568.68       4872.83        50.21 o                         
   2   3   4       1492.93       1534.73        28.91 o                         
   3   3   4        401.19        417.54        15.74 o                         
   4   3   4        319.53        330.19         8.40 o                         
   5   3   4          3.02          5.55         2.04 o                         
   6   3   4        141.01        144.42         8.60 o                         
   7   3   4        613.96        608.54        24.76 o                         
 -10   4   4       1087.62       1049.45        25.76 o                         
  -9   4   4        338.39        349.77        18.00 o                         
  -8   4   4        657.69        714.21        20.58 o                         
  -7   4   4        461.37        461.07        13.56 o                         
  -6   4   4        748.22        751.42        13.47 o                         
  -5   4   4        476.43        478.25        25.22 o                         
  -4   4   4       1006.35        992.08        25.19 o                         
  -3   4   4       1843.29       1834.97        48.33 o                         
  -2   4   4       4640.72       4688.94        45.65 o                         
  -1   4   4       2239.98       1968.30        24.91 o                         
   0   4   4       7131.60       7241.98        65.56 o                         
   1   4   4      15274.86      15332.30       134.62 o                         
   2   4   4      12730.20      12553.15       137.16 o                         
   3   4   4      19899.23      20389.64       240.64 o                         
   4   4   4      11886.92      11606.21       102.92 o                         
   5   4   4       8019.03       7921.67       105.29 o                         
   6   4   4       2343.43       2286.42        44.17 o                         
   7   4   4       3312.70       3219.76        50.72 o                         
  -9   5   4        796.85        806.87        21.80 o                         
  -8   5   4        103.26        107.45         7.57 o                         
  -7   5   4         90.68         83.39         7.38 o                         
  -6   5   4       1077.43       1056.41        16.77 o                         
  -5   5   4        747.38        720.93        17.79 o                         
  -4   5   4        921.73        979.21        38.10 o                         
  -3   5   4         53.87         76.04         6.19 o                         
  -2   5   4        159.93        173.22         8.30 o                         
  -1   5   4        371.94        354.70         9.94 o                         
   0   5   4        768.59        759.66        23.36 o                         
   1   5   4       6815.48       7547.14        78.80 o                         
   2   5   4       2610.77       2688.65        48.32 o                         
   3   5   4        269.70        281.82         8.58 o                         
   4   5   4         64.78         64.80         4.22 o                         
   5   5   4         50.89         56.83         6.19 o                         
   6   5   4         42.03         46.75         3.50 o                         
   7   5   4        906.57        869.89        19.49 o                         
  -9   6   4        749.48        715.90        30.88 o                         
  -8   6   4        528.88        568.42        17.30 o                         
  -7   6   4       1165.62       1220.58        27.17 o                         
  -6   6   4       1733.28       1765.26        27.11 o                         
  -5   6   4       3349.72       3337.21        38.11 o                         
  -4   6   4      10354.67      10217.14       176.63 o                         
  -3   6   4       8276.66       8203.69       124.75 o                         
  -2   6   4      13056.23      12619.45       119.28 o                         
  -1   6   4      20148.91      19756.86       169.21 o                         
   0   6   4      14525.32      14183.61       170.11 o                         
   1   6   4       8488.60       8662.87        89.84 o                         
   2   6   4       3306.08       3428.93        57.88 o                         
   3   6   4       3163.34       3033.49        43.53 o                         
   4   6   4        370.94        363.20        10.20 o                         
   5   6   4        697.32        712.98        14.93 o                         
   6   6   4       1466.47       1505.90        24.24 o                         
   7   6   4        112.40        114.83         9.02 o                         
  -9   7   4        184.94        192.52        11.09 o                         
  -8   7   4        191.23        192.03        10.07 o                         
  -7   7   4        249.09        260.66         9.98 o                         
  -6   7   4        353.18        351.16        10.52 o                         
  -5   7   4          0.90          3.69         1.93 o                         
  -4   7   4         15.39         14.67         2.28 o                         
  -3   7   4        116.71         76.86        11.58 o                         
  -2   7   4       2625.62       2491.50        44.36 o                         
  -1   7   4        538.33        502.85        17.12 o                         
   0   7   4       2366.29       2373.04        70.09 o                         
   1   7   4        786.18        844.62        24.03 o                         
   2   7   4       2591.11       2625.63        34.95 o                         
   3   7   4         97.24        106.93         4.97 o                         
   4   7   4        705.36        700.59        15.20 o                         
   5   7   4         50.13         42.99         4.15 o                         
   6   7   4        729.15        744.15        13.09 o                         
   7   7   4        671.33        668.31        20.95 o                         
  -8   8   4        753.40        757.39        17.95 o                         
  -7   8   4        649.84        671.65        15.97 o                         
  -6   8   4       1043.24       1098.37        31.02 o                         
  -5   8   4         58.43         89.91        11.84 o                         
  -4   8   4        225.08        219.11         8.38 o                         
  -3   8   4       1790.52       1756.13        23.78 o                         
  -2   8   4       2032.43       1932.21        40.20 o                         
  -1   8   4       5517.02       5177.15        86.54 o                         
   0   8   4       3862.04       3725.76        63.16 o                         
   1   8   4       8573.93       8189.71        97.47 o                         
   2   8   4       9845.12       9616.59        96.05 o                         
   3   8   4       6040.33       5838.70        72.15 o                         
   4   8   4       9028.67       8801.85        86.06 o                         
   5   8   4       4872.37       4874.49        59.82 o                         
   6   8   4       3842.83       3829.26        39.61 o                         
  -8   9   4        194.24        198.06         7.24 o                         
  -7   9   4        859.29        858.27        17.52 o                         
  -6   9   4        923.32        960.30        23.97 o                         
  -5   9   4        687.13        664.67        17.35 o                         
  -4   9   4       1158.96       1155.92        28.91 o                         
  -3   9   4       1145.48       1098.78        19.35 o                         
  -2   9   4        167.02        181.05        11.18 o                         
  -1   9   4         64.93         67.33         8.76 o                         
   0   9   4        369.77        372.21        13.71 o                         
   1   9   4        462.08        458.49        13.26 o                         
   2   9   4        985.14       1034.00        25.81 o                         
   3   9   4        109.29        128.32         7.13 o                         
   4   9   4        873.18        871.12        18.49 o                         
   5   9   4        206.77        206.99         6.49 o                         
   6   9   4         39.60         35.13         2.44 o                         
  -8  10   4        438.43        432.29        13.56 o                         
  -7  10   4       1356.03       1371.10        26.88 o                         
  -6  10   4       2210.43       2227.31        41.79 o                         
  -5  10   4       6662.56       6599.37        98.42 o                         
  -4  10   4       4735.51       4661.18        76.86 o                         
  -3  10   4       5508.90       5326.57        67.39 o                         
  -2  10   4       8974.54       8320.85        89.49 o                         
  -1  10   4       2936.61       2896.65        54.00 o                         
   0  10   4       5659.54       5795.66       135.31 o                         
   1  10   4       4955.22       4950.83       162.98 o                         
   2  10   4       3522.56       3517.35        59.02 o                         
   3  10   4       1490.36       1504.56        26.83 o                         
   4  10   4       1348.32       1352.13        23.26 o                         
   5  10   4       1577.72       1567.45        29.29 o                         
  -7  11   4        131.34        128.51         5.89 o                         
  -6  11   4         47.43         46.07         3.72 o                         
  -5  11   4         42.34         67.54        25.83 o                         
  -4  11   4        225.60        215.47        11.41 o                         
  -3  11   4       1649.89       1624.63        35.83 o                         
  -2  11   4       1973.49       1871.54        30.78 o                         
  -1  11   4        133.47        130.66        11.68 o                         
   0  11   4       1818.03       1789.99        51.55 o                         
   1  11   4        328.03        346.59        13.73 o                         
   2  11   4        135.61        149.61         8.92 o                         
   3  11   4          2.08         19.44         4.63 o                         
   4  11   4         82.05         84.48         4.65 o                         
   5  11   4        107.28        110.51         7.77 o                         
  -6  12   4        257.93        254.67         8.98 o                         
  -5  12   4        241.16        244.18        10.47 o                         
  -4  12   4         93.24        102.54         7.46 o                         
  -3  12   4       1984.45       1948.38        38.87 o                         
  -2  12   4       1369.90       1354.65        23.97 o                         
  -1  12   4       2169.21       2105.82        39.03 o                         
   0  12   4       3627.04       3549.24        81.53 o                         
   1  12   4       3099.56       3251.02       110.66 o                         
   2  12   4       6270.70       6336.83        74.64 o                         
   3  12   4       4327.81       4367.78        53.30 o                         
   4  12   4       3798.85       3669.69       156.18 o                         
  -5  13   4        181.11        191.01         6.23 o                         
  -4  13   4        345.61        366.16        12.43 o                         
  -3  13   4         38.06         41.95         5.97 o                         
  -2  13   4          1.04          7.96         2.55 o                         
  -1  13   4          1.02          1.99         2.19 o                         
   0  13   4         96.69        102.36         5.27 o                         
   1  13   4        724.25        747.83        19.26 o                         
   2  13   4        518.78        537.36        15.05 o                         
   3  13   4        213.84        218.11        11.87 o                         
   4  13   4        291.42        325.99        11.72 o                         
  -4  14   4       3254.77       3230.52        52.58 o                         
  -3  14   4       3497.46       3597.62        61.58 o                         
  -2  14   4       3493.31       3450.20        51.61 o                         
  -1  14   4       3523.90       3371.29        97.61 o                         
   0  14   4       3459.72       3485.10        72.47 o                         
   1  14   4       1811.02       1820.18        37.74 o                         
   2  14   4       2247.78       2291.49        35.03 o                         
  -3  15   4        392.05        289.59        10.91 o                         
  -2  15   4        630.15        442.95        14.68 o                         
   0  15   4        454.52        438.80        13.52 o                         
 -10   1   5        900.67        864.52        24.25 o                         
  -9   1   5        448.41        506.19        15.87 o                         
  -8   1   5       3231.67       3331.23        58.20 o                         
  -7   1   5       2440.83       2509.06        40.87 o                         
  -6   1   5       2577.14       2551.63        39.05 o                         
  -5   1   5      11954.05      11424.48       174.79 o                         
  -4   1   5       9639.19       9457.50       144.96 o                         
  -3   1   5      16739.73      16174.57       187.49 o                         
  -2   1   5       9487.25       9590.74        79.62 o                         
  -1   1   5      19550.12      19473.80       148.23 o                         
   0   1   5       9302.27       9654.05        76.93 o                         
   1   1   5       3562.74       3599.60        36.38 o                         
   2   1   5       5925.95       6347.16        74.04 o                         
   3   1   5       1287.52       1321.09        30.48 o                         
   4   1   5       1455.11       1434.54        17.76 o                         
   5   1   5        379.35        408.33        11.38 o                         
   6   1   5        453.17        434.50        15.42 o                         
   7   1   5        517.88        478.31        18.38 o                         
 -10   2   5         61.57         41.83         4.91 o                         
  -9   2   5        310.73        301.66        11.86 o                         
  -8   2   5        313.42        325.85        14.04 o                         
  -7   2   5        430.31        457.29        16.43 o                         
  -6   2   5        118.78        127.81         7.30 o                         
  -5   2   5         39.48         33.04         7.56 o                         
  -4   2   5        368.91        414.78        17.80 o                         
  -3   2   5         34.91         43.20         4.58 o                         
  -2   2   5         15.06         26.26         2.53 o                         
  -1   2   5        139.93        155.41         6.39 o                         
   0   2   5        583.85        668.00        13.14 o                         
   1   2   5        281.61        313.13         9.48 o                         
   2   2   5         26.48         23.58         3.98 o                         
   3   2   5        115.28        128.35         9.31 o                         
   4   2   5         85.44         80.93         4.39 o                         
   5   2   5          1.54          0.44         1.98 o                         
   6   2   5        166.17        155.86        13.45 o                         
   7   2   5         28.49         27.64         4.77 o                         
 -10   3   5        354.84        367.35        14.06 o                         
  -9   3   5       2612.22       2647.14        70.52 o                         
  -8   3   5       1586.05       1662.72        35.38 o                         
  -7   3   5       4398.15       4362.22        57.94 o                         
  -6   3   5       6368.45       6287.84        60.51 o                         
  -5   3   5       7836.09       7694.46       107.43 o                         
  -4   3   5       7354.40       7170.50       137.35 o                         
  -3   3   5      12480.99      12371.95       140.27 o                         
  -2   3   5       5671.55       5471.49        51.53 o                         
  -1   3   5      10176.97       9877.18        82.45 o                         
   0   3   5       7200.92       7420.09        69.03 o                         
   1   3   5       5312.52       5425.18        63.76 o                         
   2   3   5       3086.84       3162.87        47.61 o                         
   3   3   5       2347.01       2380.16        37.06 o                         
   4   3   5       3999.00       3859.45        45.00 o                         
   5   3   5        108.77        125.95         9.25 o                         
   6   3   5       1799.89       1842.94        53.14 o                         
   7   3   5        909.21        868.00        27.03 o                         
 -10   4   5        236.36        212.40         9.71 o                         
  -9   4   5          3.46          6.23         4.48 o                         
  -8   4   5          1.23          2.87         2.14 o                         
  -7   4   5         63.65         57.69         4.21 o                         
  -6   4   5        239.26        230.40         7.23 o                         
  -5   4   5         95.66        107.52         9.73 o                         
  -4   4   5        319.08        320.31        16.56 o                         
  -3   4   5         16.73         13.64         3.19 o                         
  -2   4   5         41.95         44.79         5.14 o                         
  -1   4   5        139.90        156.63         6.50 o                         
   0   4   5       2074.96       2265.71        39.45 o                         
   1   4   5        292.75        322.41        14.68 o                         
   2   4   5        683.96        664.14        22.91 o                         
   3   4   5          0.47          3.61         1.63 o                         
   4   4   5        308.99        315.95         9.59 o                         
   5   4   5         23.57         28.54         3.19 o                         
   6   4   5        767.41        751.05        15.93 o                         
   7   4   5        111.43        115.47         8.55 o                         
  -9   5   5        657.89        711.82        25.64 o                         
  -8   5   5       2222.00       2265.27        41.69 o                         
  -7   5   5       2875.10       2915.15        32.88 o                         
  -6   5   5       3715.02       3691.92        41.49 o                         
  -5   5   5       6077.95       5941.94        53.04 o                         
  -4   5   5       7505.47       7526.32       182.78 o                         
  -3   5   5      10361.92      10258.81       176.46 o                         
  -2   5   5      12750.62      12797.10       119.78 o                         
  -1   5   5      11830.12      11681.64       108.12 o                         
   0   5   5       7567.82       7559.48       105.78 o                         
   1   5   5       5698.13       5877.44        79.97 o                         
   2   5   5       1828.18       1878.95        43.73 o                         
   3   5   5       1378.77       1346.41        18.81 o                         
   4   5   5        723.63        744.68        15.57 o                         
   5   5   5        542.45        573.87        12.89 o                         
   6   5   5        595.31        589.56        13.29 o                         
   7   5   5        359.19        351.09        14.34 o                         
  -9   6   5          2.97          2.97         1.96 o                         
  -8   6   5         58.39         66.96         5.73 o                         
  -7   6   5         18.09         23.75         3.08 o                         
  -6   6   5        142.02        141.11         6.57 o                         
  -5   6   5         53.90         64.79         4.30 o                         
  -4   6   5         43.59         57.90         4.44 o                         
  -3   6   5        159.19        167.05         9.62 o                         
  -2   6   5        147.30        128.51         7.93 o                         
  -1   6   5          4.17         11.49         4.60 o                         
   0   6   5          8.35          9.80         3.88 o                         
   1   6   5         75.02         60.74        11.01 o                         
   2   6   5        131.97        132.47         5.78 o                         
   3   6   5         88.93         81.65         4.80 o                         
   4   6   5        700.62        714.06        17.07 o                         
   5   6   5          0.28          3.93         1.95 o                         
   6   6   5          3.63          3.10         1.39 o                         
   7   6   5         14.04         11.40         2.51 o                         
  -9   7   5        764.08        799.72        23.05 o                         
  -8   7   5       1991.08       1991.64        35.55 o                         
  -7   7   5       1862.09       1940.36        31.49 o                         
  -6   7   5       1818.59       1907.77        27.97 o                         
  -5   7   5       6795.22       6751.22        75.63 o                         
  -4   7   5       5364.20       5200.06        48.36 o                         
  -3   7   5       6873.19       6655.29        99.69 o                         
  -2   7   5       6129.33       5924.53        79.37 o                         
  -1   7   5       7742.16       7201.60       174.13 o                         
   0   7   5       4510.92       4516.59       120.08 o                         
   1   7   5       2789.79       2815.94        38.09 o                         
   2   7   5       6236.03       6163.94        86.30 o                         
   3   7   5        704.71        668.75        19.97 o                         
   4   7   5       1057.79       1048.86        21.06 o                         
   5   7   5       1301.90       1295.38        19.66 o                         
   6   7   5        525.81        533.26        11.07 o                         
  -8   8   5        785.20        782.45        14.37 o                         
  -7   8   5         34.52         37.15         4.32 o                         
  -6   8   5        915.71        936.44        17.68 o                         
  -5   8   5        115.48        126.05         7.39 o                         
  -4   8   5        346.51        342.19         9.25 o                         
  -3   8   5          3.60          7.82         2.17 o                         
  -2   8   5         21.46         24.48         3.30 o                         
  -1   8   5          2.15          7.27         3.38 o                         
   0   8   5       2231.63       2184.89        39.95 o                         
   1   8   5        161.25        155.69         7.60 o                         
   2   8   5        264.13        271.93         9.87 o                         
   3   8   5        500.37        480.14        11.90 o                         
   4   8   5         23.60         27.27         4.03 o                         
   5   8   5        161.32        160.71         5.59 o                         
   6   8   5          0.54          4.15         1.43 o                         
  -8   9   5        744.68        695.94        38.05 o                         
  -7   9   5       2534.83       2521.88        34.63 o                         
  -6   9   5       7045.62       7066.53       102.78 o                         
  -5   9   5       3147.36       3031.68        44.66 o                         
  -4   9   5       5379.47       5434.97        83.79 o                         
  -3   9   5       7561.77       7277.16        94.86 o                         
  -2   9   5       4734.49       4558.17        70.10 o                         
  -1   9   5       2737.76       2793.71        57.73 o                         
   0   9   5       4084.23       4075.95        79.88 o                         
   1   9   5       4511.63       4435.09        70.08 o                         
   2   9   5       1581.31       1613.13        28.58 o                         
   3   9   5       2547.57       2508.37        37.61 o                         
   4   9   5       1697.12       1678.11        27.54 o                         
   5   9   5        601.29        612.22        12.81 o                         
  -7  10   5          3.95          5.71         2.33 o                         
  -6  10   5         38.40         39.77         5.11 o                         
  -5  10   5          4.02          5.56         2.68 o                         
  -4  10   5        790.36        822.84        19.09 o                         
  -3  10   5          9.43         11.37         2.68 o                         
  -2  10   5         80.23         84.75         6.95 o                         
  -1  10   5         50.79         51.63         7.72 o                         
   0  10   5        754.30        772.22        21.23 o                         
   1  10   5        419.87        425.78        14.62 o                         
   2  10   5        664.62        653.40        16.34 o                         
   3  10   5          2.91          4.73         2.09 o                         
   4  10   5         10.19          9.74         2.16 o                         
   5  10   5          0.84          1.95         1.72 o                         
  -7  11   5       1775.02       1732.30        28.42 o                         
  -6  11   5       1666.90       1709.60        32.26 o                         
  -5  11   5       2059.68       2089.12        39.94 o                         
  -4  11   5       2596.73       2682.27        49.25 o                         
  -3  11   5       2189.01       2173.12        42.82 o                         
  -2  11   5       6067.23       5827.44       112.31 o                         
  -1  11   5       2862.46       2769.33        67.93 o                         
   0  11   5       3119.13       3042.28       108.45 o                         
   1  11   5       2944.15       2933.98        41.76 o                         
   2  11   5       1413.69       1409.70        24.87 o                         
   3  11   5       1290.05       1291.50        22.05 o                         
   4  11   5        480.51        512.66        32.13 o                         
  -6  12   5        618.88        610.14        14.34 o                         
  -5  12   5         97.30         98.47         6.55 o                         
  -4  12   5         10.49         10.41         3.95 o                         
  -3  12   5         37.36         41.31         5.14 o                         
  -2  12   5        196.15        174.60         7.36 o                         
  -1  12   5        206.84        208.01        13.57 o                         
   0  12   5        516.37        526.24        29.11 o                         
   1  12   5        483.23        491.83        14.20 o                         
   2  12   5        335.85        347.37        10.03 o                         
   3  12   5        303.88        308.97         8.40 o                         
   4  12   5        448.11        461.90        15.61 o                         
  -5  13   5       1552.34       1533.43        23.61 o                         
  -4  13   5       3842.40       3902.49        58.38 o                         
  -3  13   5       2883.35       2943.05        47.60 o                         
  -2  13   5       4997.24       4983.09       193.56 o                         
  -1  13   5       3782.50       3688.36        55.61 o                         
   0  13   5       2308.51       2222.88        35.11 o                         
   1  13   5       2706.62       2745.17        60.50 o                         
   2  13   5       1367.15       1392.76        36.45 o                         
   3  13   5        436.76        391.04        34.74 o                         
  -4  14   5         22.99         24.71         2.52 o                         
  -3  14   5        139.54        135.64         6.22 o                         
  -2  14   5         52.98         57.87         5.44 o                         
  -1  14   5         88.74         78.57         3.62 o                         
   0  14   5          1.59          4.56         2.33 o                         
   1  14   5         95.17        114.49         7.50 o                         
   2  14   5        194.99        211.20         8.53 o                         
 -10   0   6       6015.22       5859.37       109.48 o                         
  -9   0   6       5716.97       6115.71       125.31 o                         
  -8   0   6       6279.87       6433.52       137.28 o                         
  -7   0   6       6691.44       6589.11       142.29 o                         
  -6   0   6       3943.68       3705.92       119.84 o                         
  -5   0   6       5047.42       4930.83       137.19 o                         
  -4   0   6       2647.87       2529.87        84.96 o                         
  -3   0   6       1224.18       1197.94        36.06 o                         
  -2   0   6       1801.61       1763.94        35.66 o                         
  -1   0   6        937.48       1085.10        27.29 o                         
   0   0   6       2258.51       2572.19        48.34 o                         
   1   0   6        414.68        496.86        17.74 o                         
   2   0   6         49.92         82.28        13.57 o                         
   3   0   6        368.25        389.57        10.96 o                         
   4   0   6       1338.22       1381.56        47.87 o                         
   5   0   6       2993.41       3056.05        77.49 o                         
   6   0   6       3511.15       3460.77        76.82 o                         
 -10   1   6          9.67          9.61         1.93 o                         
  -9   1   6        132.15        167.02         9.07 o                         
  -8   1   6       1291.02       1343.19        31.95 o                         
  -7   1   6        437.47        444.06        24.93 o                         
  -6   1   6        558.98        543.01        12.14 o                         
  -5   1   6        343.15        331.59        20.92 o                         
  -4   1   6        937.70       1000.95        29.44 o                         
  -3   1   6          0.84          3.49         2.07 o                         
  -2   1   6        667.12        740.60        15.22 o                         
  -1   1   6        103.70        139.47         6.57 o                         
   0   1   6          4.66          6.52         2.38 o                         
   1   1   6         36.94         30.70         3.37 o                         
   2   1   6        370.36        366.46        17.24 o                         
   3   1   6       1148.09       1141.99        13.98 o                         
   4   1   6        950.34        936.01        18.21 o                         
   5   1   6        589.13        544.03        18.65 o                         
   6   1   6        214.71        194.13         8.87 o                         
 -10   2   6         71.39         85.22         6.64 o                         
  -9   2   6       2207.57       2253.84        40.27 o                         
  -8   2   6       2376.13       2441.87        46.75 o                         
  -7   2   6       4769.86       4826.85        76.33 o                         
  -6   2   6       4008.57       4109.94        54.49 o                         
  -5   2   6       8516.62       8341.45       142.23 o                         
  -4   2   6      12806.16      12621.95       157.45 o                         
  -3   2   6       4199.97       4173.16        65.75 o                         
  -2   2   6      13208.43      13199.14       132.95 o                         
  -1   2   6       3203.69       3336.80        49.13 o                         
   0   2   6       4759.98       4727.23        63.61 o                         
   1   2   6       2068.10       2253.87        38.33 o                         
   2   2   6       2771.39       2871.46        47.52 o                         
   3   2   6       2096.70       2115.84        22.56 o                         
   4   2   6        140.06        135.13         5.76 o                         
   5   2   6        489.55        508.58        17.00 o                         
   6   2   6        457.62        434.61        20.33 o                         
   7   2   6        893.37        782.25        20.73 o                         
 -10   3   6         64.55         58.72         5.36 o                         
  -9   3   6         40.46         42.78         6.89 o                         
  -8   3   6        547.37        564.87        18.69 o                         
  -7   3   6        314.16        324.26        11.24 o                         
  -6   3   6        708.41        740.20        14.14 o                         
  -5   3   6        109.36         88.53        11.18 o                         
  -4   3   6       5340.52       5413.28        91.64 o                         
  -3   3   6        703.16        730.98        20.71 o                         
  -2   3   6         34.30         71.86         6.58 o                         
  -1   3   6        112.55        157.01         8.09 o                         
   0   3   6        196.05        177.08         8.91 o                         
   1   3   6        170.58        167.11        13.45 o                         
   2   3   6       3076.54       3146.98        33.49 o                         
   3   3   6        599.80        580.07        11.06 o                         
   4   3   6        497.30        504.89        11.21 o                         
   5   3   6        565.94        568.49        14.56 o                         
   6   3   6        158.21        134.43        10.99 o                         
   7   3   6         36.94         35.36         3.71 o                         
 -10   4   6       4008.00       3908.45        74.64 o                         
  -9   4   6       4824.85       5014.73       167.71 o                         
  -8   4   6       5145.97       5312.52        80.32 o                         
  -7   4   6       5802.99       5661.27        70.69 o                         
  -6   4   6       7811.79       7664.96        62.84 o                         
  -5   4   6       6500.21       6311.52        66.44 o                         
  -4   4   6       2733.06       2569.41        54.47 o                         
  -3   4   6       1172.89       1302.92        26.05 o                         
  -2   4   6         72.47         71.54         6.70 o                         
  -1   4   6         96.31        127.78         9.20 o                         
   0   4   6        286.07        309.75        14.46 o                         
   1   4   6         55.29         49.72         6.46 o                         
   2   4   6        704.52        710.79        12.72 o                         
   3   4   6       1244.19       1233.19        18.08 o                         
   4   4   6       4268.93       4322.61        49.58 o                         
   5   4   6       2557.46       2673.18        43.51 o                         
   6   4   6       1580.84       1616.88        43.92 o                         
  -9   5   6        216.86        226.01        13.13 o                         
  -8   5   6         74.77         79.85         4.87 o                         
  -7   5   6        203.40        210.34         7.81 o                         
  -6   5   6        173.64        168.58         6.40 o                         
  -5   5   6       1033.25        980.15        15.37 o                         
  -4   5   6       1036.81       1068.62        18.02 o                         
  -3   5   6        731.46        750.52        20.33 o                         
  -2   5   6        191.60        192.18        11.20 o                         
  -1   5   6        272.69        223.89        17.09 o                         
   0   5   6        919.59        955.96        31.17 o                         
   1   5   6       2197.81       2214.91        68.57 o                         
   2   5   6       1255.32       1252.38        17.97 o                         
   3   5   6        645.28        652.46        14.33 o                         
   4   5   6         12.64         14.24         2.70 o                         
   5   5   6        103.96        101.63         5.86 o                         
   6   5   6        302.46        289.25        14.76 o                         
  -9   6   6        944.90        952.63        27.49 o                         
  -8   6   6       2021.00       1994.51        29.44 o                         
  -7   6   6       2337.25       2385.41        31.68 o                         
  -6   6   6       2272.99       2365.16        32.11 o                         
  -5   6   6       4443.28       4438.37        45.47 o                         
  -4   6   6       7129.14       6970.72        62.27 o                         
  -3   6   6       8867.74       8470.54        93.19 o                         
  -2   6   6       9758.15       9402.03       162.89 o                         
  -1   6   6       6951.85       7032.10       135.90 o                         
   0   6   6       5385.32       5434.12        81.46 o                         
   1   6   6       1528.61       1598.43        23.72 o                         
   2   6   6       1978.75       1988.94        25.00 o                         
   3   6   6        497.13        513.74        12.49 o                         
   4   6   6         59.59         64.18         4.27 o                         
   5   6   6        511.27        508.00        12.77 o                         
   6   6   6        775.31        712.51        22.87 o                         
  -9   7   6         48.47         47.80         4.49 o                         
  -8   7   6        267.19        279.94         8.36 o                         
  -7   7   6        589.37        601.89        13.05 o                         
  -6   7   6        553.72        555.18        13.07 o                         
  -5   7   6       1470.13       1441.42        23.67 o                         
  -4   7   6       3477.76       3413.80        39.86 o                         
  -3   7   6       1026.22       1042.17        15.52 o                         
  -2   7   6        204.79        237.16         7.25 o                         
  -1   7   6         96.99         85.39         7.62 o                         
   0   7   6        120.43        129.47         6.03 o                         
   1   7   6        341.20        317.05         9.72 o                         
   2   7   6       3238.27       3189.81        42.46 o                         
   3   7   6        381.12        390.10        10.63 o                         
   4   7   6       1217.10       1248.02        23.57 o                         
   5   7   6        293.24        315.42         9.27 o                         
   6   7   6        402.90        389.66        13.91 o                         
  -8   8   6       3124.87       3057.21        56.29 o                         
  -7   8   6       6466.11       6328.38        73.40 o                         
  -6   8   6       3983.67       3927.27        53.17 o                         
  -5   8   6       2531.57       2478.20        38.76 o                         
  -4   8   6       1899.27       1904.70        28.25 o                         
  -3   8   6        204.04        219.57         7.36 o                         
  -2   8   6       1292.65       1302.21        28.49 o                         
  -1   8   6        132.71        136.00         9.82 o                         
   0   8   6        123.43        104.52         5.78 o                         
   1   8   6        678.85        682.78        27.82 o                         
   2   8   6         54.67         61.66         5.10 o                         
   3   8   6       1120.00       1093.31        18.61 o                         
   4   8   6       2027.40       1968.63        30.40 o                         
   5   8   6       2863.94       2923.84        45.76 o                         
  -8   9   6        430.20        420.95        10.35 o                         
  -7   9   6        581.06        600.26        16.70 o                         
  -6   9   6          1.30          5.92         2.78 o                         
  -5   9   6       1613.44       1616.18        28.82 o                         
  -4   9   6        110.85        120.96         6.13 o                         
  -3   9   6         12.62         16.66         2.63 o                         
  -2   9   6        243.07        205.72        10.63 o                         
  -1   9   6        717.98        683.79        28.60 o                         
   0   9   6         14.48         27.53         3.49 o                         
   1   9   6        891.55        817.09        18.81 o                         
   2   9   6         66.48         78.12         5.59 o                         
   3   9   6        698.72        717.41        16.16 o                         
   4   9   6        279.02        263.17         9.58 o                         
   5   9   6          0.11          2.43         1.61 o                         
  -7  10   6       1339.78       1320.14        25.96 o                         
  -6  10   6       3775.17       3720.23        59.19 o                         
  -5  10   6       3884.74       3870.48        51.42 o                         
  -4  10   6       2950.71       2984.17        51.06 o                         
  -3  10   6       7777.36       7812.22        99.45 o                         
  -2  10   6       2892.94       2719.95        48.55 o                         
  -1  10   6       3055.43       3043.84        73.77 o                         
   0  10   6       1877.31       1976.70        40.40 o                         
   1  10   6       3064.16       3134.48        55.60 o                         
   2  10   6       2661.97       2749.77        39.31 o                         
   3  10   6        544.90        578.44        13.38 o                         
   4  10   6        981.50        948.22        20.54 o                         
  -7  11   6        372.74        363.13        11.82 o                         
  -6  11   6        218.38        219.15         9.22 o                         
  -5  11   6        928.36        906.95        36.21 o                         
  -4  11   6       1298.95       1331.40        34.60 o                         
  -3  11   6        284.76        320.56        16.10 o                         
  -2  11   6        357.84        348.97        13.35 o                         
  -1  11   6         92.13        107.25        10.39 o                         
   0  11   6         59.23         60.43         4.49 o                         
   1  11   6         44.90         47.23         4.12 o                         
   2  11   6        450.74        495.26        12.39 o                         
   3  11   6        806.07        842.43        15.29 o                         
   4  11   6       1061.00       1060.53        33.82 o                         
  -6  12   6       2882.03       2864.56        81.49 o                         
  -5  12   6       1344.33       1367.72        26.89 o                         
  -4  12   6       1231.81       1261.70        27.23 o                         
  -3  12   6       1108.97       1106.35        25.51 o                         
  -2  12   6        308.23        299.74        21.40 o                         
  -1  12   6        432.81        389.01        18.21 o                         
   0  12   6        268.62        268.44        10.53 o                         
   1  12   6        368.54        354.95        10.01 o                         
   2  12   6        366.48        400.91         9.82 o                         
   3  12   6        695.10        686.37        31.27 o                         
  -5  13   6          8.42         13.16         2.18 o                         
  -4  13   6         61.66         65.03         4.67 o                         
  -3  13   6          1.40          1.86         1.85 o                         
  -2  13   6        332.43        330.14        10.40 o                         
  -1  13   6        111.16        117.47         6.24 o                         
   0  13   6        191.31        199.53         7.94 o                         
   1  13   6        395.54        376.71        10.67 o                         
   2  13   6        112.79        102.91         4.58 o                         
  -3  14   6       3204.73       2940.43       246.12 o                         
  -2  14   6       2999.67       2592.57       337.98 o                         
  -1  14   6       3331.31       3159.58        61.71 o                         
   0  14   6       1362.11       1297.95        30.29 o                         
 -10   1   7       1319.80       1333.32        47.64 o                         
  -9   1   7       2110.71       2247.36        40.55 o                         
  -8   1   7       3046.64       3125.10        55.87 o                         
  -7   1   7        685.42        697.71        31.93 o                         
  -6   1   7       1755.51       1778.75        26.30 o                         
  -5   1   7       1393.88       1388.31        47.27 o                         
  -4   1   7       2524.60       2422.80        51.70 o                         
  -3   1   7        442.63        437.34        18.39 o                         
  -2   1   7        980.88       1010.90        22.36 o                         
  -1   1   7       3801.64       4026.65        52.78 o                         
   0   1   7        496.99        519.62        16.82 o                         
   1   1   7       3543.01       3714.35       108.08 o                         
   2   1   7       3077.18       3166.11        31.84 o                         
   3   1   7       3777.46       3818.93        35.34 o                         
   4   1   7       3930.82       3967.32        53.70 o                         
   5   1   7       3648.99       3657.58        59.11 o                         
   6   1   7       3158.37       3158.77        66.58 o                         
 -10   2   7          6.62          5.63         2.51 o                         
  -9   2   7        345.91        342.82        12.67 o                         
  -8   2   7         57.66         64.20         6.70 o                         
  -7   2   7        141.29        151.91         7.54 o                         
  -6   2   7         45.53         55.17         4.14 o                         
  -5   2   7        195.70        200.22         7.56 o                         
  -4   2   7        176.03        174.28        17.45 o                         
  -3   2   7        160.04        177.51        10.51 o                         
  -2   2   7        738.29        782.27        22.45 o                         
  -1   2   7         37.89         51.40         5.98 o                         
   0   2   7          0.28          6.65         3.18 o                         
   1   2   7       1003.40       1031.53        34.39 o                         
   2   2   7          8.62         12.59         2.29 o                         
   3   2   7         38.90         35.70         3.30 o                         
   4   2   7        255.78        255.69         9.20 o                         
   5   2   7        106.70         91.49         7.25 o                         
   6   2   7          0.11          0.35         2.24 o                         
 -10   3   7       2696.87       2734.80        55.41 o                         
  -9   3   7       2670.69       2787.38        65.05 o                         
  -8   3   7       2922.95       2980.95        52.63 o                         
  -7   3   7       2593.01       2657.55        39.82 o                         
  -6   3   7       2936.28       2922.24        33.67 o                         
  -5   3   7        847.91        808.12        16.27 o                         
  -4   3   7        803.72        766.58        28.13 o                         
  -3   3   7        420.36        450.49        17.41 o                         
  -2   3   7        437.97        435.04        18.54 o                         
  -1   3   7        537.15        551.36        17.18 o                         
   0   3   7       1884.05       1882.84        40.08 o                         
   1   3   7       2738.93       2754.41        27.99 o                         
   2   3   7       1124.77       1178.82        16.22 o                         
   3   3   7       9678.93       9516.15       103.63 o                         
   4   3   7       2872.52       2902.90        36.66 o                         
   5   3   7       3308.70       3341.08        53.00 o                         
   6   3   7       5589.96       5330.60       103.19 o                         
  -9   4   7         60.03         67.82         4.83 o                         
  -8   4   7        154.10        160.54         7.25 o                         
  -7   4   7         15.53         16.12         3.12 o                         
  -6   4   7          9.42         11.68         3.03 o                         
  -5   4   7         11.77         16.49         2.40 o                         
  -4   4   7        126.34        132.17         5.94 o                         
  -3   4   7         53.55         58.81         6.72 o                         
  -2   4   7        222.12        240.55        13.03 o                         
  -1   4   7          0.86          2.17         3.10 o                         
   0   4   7         41.91         29.18         6.07 o                         
   1   4   7        311.04        290.79         7.50 o                         
   2   4   7        272.05        267.97         7.49 o                         
   3   4   7        160.68        160.91         7.12 o                         
   4   4   7        351.71        334.48        11.42 o                         
   5   4   7        754.93        747.53        18.76 o                         
   6   4   7          0.01         -0.49         2.14 o                         
  -9   5   7       1981.17       1988.50        47.18 o                         
  -8   5   7       1805.91       1813.59        28.03 o                         
  -7   5   7       1363.37       1392.57        21.91 o                         
  -6   5   7       1169.77       1167.86        18.18 o                         
  -5   5   7       1121.81       1090.40        17.69 o                         
  -4   5   7       1016.06       1031.15        18.20 o                         
  -3   5   7       1228.41       1314.95        19.76 o                         
  -2   5   7       1715.37       1708.96        55.32 o                         
  -1   5   7       2250.78       2276.07        40.32 o                         
   0   5   7       1964.58       1969.76        25.83 o                         
   1   5   7       2432.37       2411.03        27.44 o                         
   2   5   7       2637.74       2641.37        34.96 o                         
   3   5   7       2076.10       2100.30        34.80 o                         
   4   5   7       3607.21       3679.43        49.57 o                         
   5   5   7       3896.97       3865.97        47.29 o                         
   6   5   7       2449.45       2318.80        48.56 o                         
  -9   6   7         86.45         81.02         6.29 o                         
  -8   6   7         62.43         59.60         3.96 o                         
  -7   6   7         39.21         43.42         3.62 o                         
  -6   6   7         72.17         78.57         4.38 o                         
  -5   6   7        159.03        164.30         7.06 o                         
  -4   6   7         63.94         66.78         4.61 o                         
  -3   6   7        164.06        169.15         5.90 o                         
  -2   6   7          0.09          0.21         1.49 o                         
  -1   6   7         91.68        108.80         5.02 o                         
   0   6   7        299.27        295.57         7.43 o                         
   1   6   7        148.14        155.20         6.12 o                         
   2   6   7        620.73        635.53        14.23 o                         
   3   6   7        131.06        134.57         7.44 o                         
   4   6   7          3.52          2.58         2.24 o                         
   5   6   7         38.58         36.67         3.03 o                         
  -8   7   7       2706.26       2551.57        53.54 o                         
  -7   7   7        863.47        880.08        21.37 o                         
  -6   7   7       1459.27       1483.51        27.05 o                         
  -5   7   7       1391.86       1372.72        22.84 o                         
  -4   7   7       1611.86       1582.42        28.68 o                         
  -3   7   7        416.00        410.31        10.31 o                         
  -2   7   7       1075.99       1079.50        17.39 o                         
  -1   7   7       1773.70       1707.97        28.20 o                         
   0   7   7        200.53        244.10        14.64 o                         
   1   7   7       2729.81       2742.61        41.15 o                         
   2   7   7       2645.50       2633.10        34.03 o                         
   3   7   7       2233.78       2292.76        29.88 o                         
   4   7   7       2562.11       2569.04        37.14 o                         
   5   7   7       2963.71       2943.77        50.48 o                         
  -8   8   7        191.19        190.50         7.07 o                         
  -7   8   7        322.71        326.52        10.08 o                         
  -6   8   7         21.03         19.65         3.23 o                         
  -5   8   7         71.38         72.25         4.95 o                         
  -4   8   7        222.85        214.19         8.08 o                         
  -3   8   7        255.14        240.21        10.34 o                         
  -2   8   7       1660.88       1634.34        28.67 o                         
  -1   8   7         68.04         70.52         9.21 o                         
   0   8   7        216.29        237.76         9.57 o                         
   1   8   7        944.40        902.51        19.94 o                         
   2   8   7         68.10         81.72         5.64 o                         
   3   8   7        122.87        116.90         5.18 o                         
   4   8   7          0.32          2.60         1.60 o                         
   5   8   7         44.79         52.23         4.59 o                         
  -7   9   7       2533.54       2479.46        40.94 o                         
  -6   9   7       2186.31       2179.44        33.03 o                         
  -5   9   7        880.37        857.24        19.04 o                         
  -4   9   7        722.49        703.18        15.02 o                         
  -3   9   7       1893.46       1903.87        37.19 o                         
  -2   9   7        510.76        496.21        19.06 o                         
  -1   9   7        217.46        248.03        16.31 o                         
   0   9   7       3186.55       3191.87        53.42 o                         
   1   9   7       2362.29       2378.15        49.98 o                         
   2   9   7       2430.06       2539.28        36.90 o                         
   3   9   7       3224.84       3157.69        40.99 o                         
   4   9   7       3764.53       3735.54        54.60 o                         
  -7  10   7        114.44        116.78         5.79 o                         
  -6  10   7        520.63        496.46        15.06 o                         
  -5  10   7        243.80        251.93         9.12 o                         
  -4  10   7         71.67         74.12         5.29 o                         
  -3  10   7          2.72          4.69         1.85 o                         
  -2  10   7          8.17          6.88         4.13 o                         
  -1  10   7          8.32         20.35         5.31 o                         
   0  10   7        116.15        101.04         7.11 o                         
   1  10   7          9.70         12.91         2.86 o                         
   2  10   7        273.66        276.32         9.03 o                         
   3  10   7        782.72        750.35        13.93 o                         
   4  10   7        182.59        196.14         6.71 o                         
  -7  11   7       1592.73       1360.60        31.59 o                         
  -6  11   7        913.84        911.49        19.62 o                         
  -5  11   7        798.41        807.32        20.22 o                         
  -4  11   7        477.67        516.81        12.73 o                         
  -3  11   7       1013.61        995.22        19.10 o                         
  -2  11   7       1187.42       1164.12        35.81 o                         
  -1  11   7        959.28        935.13        31.38 o                         
   0  11   7       1085.06       1040.02        18.78 o                         
   1  11   7        728.00        737.33        16.04 o                         
   2  11   7       1543.89       1526.28        22.85 o                         
   3  11   7       1104.40       1109.11        22.30 o                         
  -6  12   7          5.47          7.30         1.89 o                         
  -5  12   7         26.93         28.78         3.23 o                         
  -4  12   7         17.08         21.42         5.50 o                         
  -3  12   7         39.42         45.41         4.48 o                         
  -2  12   7        115.01        124.00         6.89 o                         
  -1  12   7        180.92        193.52        11.98 o                         
   0  12   7        114.65        117.61         9.28 o                         
   1  12   7        129.25        124.11         4.86 o                         
   2  12   7        248.69        224.58         5.89 o                         
  -4  13   7        813.84        773.96        22.33 o                         
  -3  13   7       1295.18       1311.32        33.78 o                         
  -2  13   7       2416.78       2356.83        58.46 o                         
  -1  13   7       1073.33       1001.17        29.99 o                         
   0  13   7       1769.91       1661.35        27.02 o                         
   1  13   7       2168.92       2206.87        45.64 o                         
 -10   0   8       1459.00       1464.48        33.33 o                         
  -9   0   8       3044.34       3090.80        71.25 o                         
  -8   0   8       2011.79       2099.20        59.28 o                         
  -7   0   8       1505.42       1586.11        46.22 o                         
  -6   0   8       1081.34       1104.40        27.43 o                         
  -5   0   8       2300.26       2202.51        38.07 o                         
  -4   0   8       2241.10       2258.18        89.39 o                         
  -3   0   8       4289.23       4373.22        90.26 o                         
  -2   0   8       4135.82       4114.33       135.29 o                         
  -1   0   8       3866.48       4207.97        92.43 o                         
   0   0   8       3781.84       3927.81        52.81 o                         
   1   0   8       2786.66       2953.58       107.30 o                         
   2   0   8       1768.67       1860.09        47.95 o                         
   3   0   8       1378.46       1406.67        32.28 o                         
   4   0   8       2827.57       2818.45        47.81 o                         
   5   0   8       3308.27       3315.60        71.97 o                         
 -10   1   8        224.09        233.55        10.09 o                         
  -9   1   8        121.41        130.99         7.52 o                         
  -8   1   8          0.70          5.38         3.43 o                         
  -7   1   8        543.22        613.68        19.57 o                         
  -6   1   8         42.77         53.66         4.69 o                         
  -5   1   8        113.63        131.48         7.58 o                         
  -4   1   8        353.79        365.44        10.39 o                         
  -3   1   8       1021.82        977.71        26.54 o                         
  -2   1   8        901.59        914.89        25.80 o                         
  -1   1   8        539.74        541.31        18.12 o                         
   0   1   8       1102.53       1123.17        15.39 o                         
   1   1   8         75.97         76.66         4.09 o                         
   2   1   8          6.25          4.97         2.23 o                         
   3   1   8        350.78        382.81        21.11 o                         
   4   1   8       1076.34       1094.11        20.98 o                         
   5   1   8       1188.01       1162.47        23.55 o                         
 -10   2   8        255.73        254.95        10.24 o                         
  -9   2   8         33.86         42.81         4.43 o                         
  -8   2   8        170.21        152.46         9.35 o                         
  -7   2   8         32.44         35.82         4.27 o                         
  -6   2   8         34.82         42.89         4.35 o                         
  -5   2   8       1817.13       1892.76        34.12 o                         
  -4   2   8        170.62        194.83        11.32 o                         
  -3   2   8       2974.90       3031.59        61.32 o                         
  -2   2   8       4259.29       4380.40        66.30 o                         
  -1   2   8      12711.34      12852.04       112.72 o                         
   0   2   8      10981.73      10814.79        75.85 o                         
   1   2   8       8378.15       8336.10        65.10 o                         
   2   2   8      16659.46      16389.60       153.27 o                         
   3   2   8      10099.86       9973.38        87.53 o                         
   4   2   8       6486.13       6572.37        76.87 o                         
   5   2   8       1875.87       1802.88        31.05 o                         
  -9   3   8        181.95        186.65         8.22 o                         
  -8   3   8         11.34         15.77         2.32 o                         
  -7   3   8        675.56        702.58        23.67 o                         
  -6   3   8        132.54        126.57         6.21 o                         
  -5   3   8        191.58        206.74         8.14 o                         
  -4   3   8       1331.57       1388.27        19.45 o                         
  -3   3   8        719.22        687.84        15.18 o                         
  -2   3   8        630.94        639.78        12.90 o                         
  -1   3   8         28.08         27.25         3.25 o                         
   0   3   8        416.00        454.55        10.50 o                         
   1   3   8        236.73        263.05         7.39 o                         
   2   3   8        153.69        154.32         6.22 o                         
   3   3   8         44.28         44.33         5.16 o                         
   4   3   8        287.14        308.73         9.87 o                         
   5   3   8        428.34        428.90        18.14 o                         
  -9   4   8       2243.28       2245.74        35.82 o                         
  -8   4   8       1711.81       1739.21        23.77 o                         
  -7   4   8       2604.87       2682.82        39.60 o                         
  -6   4   8       2901.31       2868.50        36.82 o                         
  -5   4   8       2612.71       2466.73        39.67 o                         
  -4   4   8       3366.50       3378.36        41.24 o                         
  -3   4   8       2145.99       2202.70        24.95 o                         
  -2   4   8        727.13        784.65        13.23 o                         
  -1   4   8       1403.49       1437.10        25.28 o                         
   0   4   8       2322.56       2416.50        24.05 o                         
   1   4   8       4459.64       4627.46        41.57 o                         
   2   4   8       3256.98       3249.12        36.14 o                         
   3   4   8       2640.51       2654.47        34.44 o                         
   4   4   8       3934.70       3964.59        50.49 o                         
   5   4   8       2057.73       1866.57        81.40 o                         
  -9   5   8        487.89        450.60        22.26 o                         
  -8   5   8         46.14         45.68         3.22 o                         
  -7   5   8         40.02         44.54         4.25 o                         
  -6   5   8        265.91        277.43         9.10 o                         
  -5   5   8        755.26        740.90        15.44 o                         
  -4   5   8       2523.44       2492.45        33.51 o                         
  -3   5   8       3206.48       3192.38        32.43 o                         
  -2   5   8       1584.31       1643.50        21.92 o                         
  -1   5   8        435.21        437.03        10.61 o                         
   0   5   8         42.46         41.25         2.83 o                         
   1   5   8          3.73          4.94         1.69 o                         
   2   5   8        149.01        145.42         5.80 o                         
   3   5   8         82.36         92.89         6.90 o                         
   4   5   8        514.31        546.18        13.02 o                         
   5   5   8        474.57        441.56        26.22 o                         
  -8   6   8         33.22         44.59         3.89 o                         
  -7   6   8         48.04         49.32         3.92 o                         
  -6   6   8         40.61         48.87         4.00 o                         
  -5   6   8        287.66        284.61         9.28 o                         
  -4   6   8        746.89        761.50        15.72 o                         
  -3   6   8       3309.57       3385.18        48.19 o                         
  -2   6   8       7387.17       7228.65        77.37 o                         
  -1   6   8      10805.40      10673.24        98.25 o                         
   0   6   8       8239.62       8122.79        83.23 o                         
   1   6   8       7568.22       7569.94        69.01 o                         
   2   6   8       8125.56       8290.72        82.72 o                         
   3   6   8       6385.72       6509.46        76.78 o                         
   4   6   8       4224.82       4263.85        58.80 o                         
   5   6   8       2049.53       1898.49        40.59 o                         
  -8   7   8         68.16         70.31         7.28 o                         
  -7   7   8        141.02        143.21         6.57 o                         
  -6   7   8         51.62         58.47         6.08 o                         
  -5   7   8         84.07         82.42         5.08 o                         
  -4   7   8        565.50        552.70        13.09 o                         
  -3   7   8        642.26        666.14        14.57 o                         
  -2   7   8          4.63          9.56         2.77 o                         
  -1   7   8         36.04         45.15         3.73 o                         
   0   7   8         23.44         41.86         3.70 o                         
   1   7   8        348.54        345.29        11.64 o                         
   2   7   8         30.92         38.96         3.93 o                         
   3   7   8        301.90        331.02        10.06 o                         
   4   7   8         33.14         28.44         2.65 o                         
  -8   8   8       2978.87       2909.42        60.93 o                         
  -7   8   8       2202.52       2175.79        30.73 o                         
  -6   8   8       1412.64       1420.34        24.71 o                         
  -5   8   8       2381.90       2312.02        31.12 o                         
  -4   8   8        955.72        961.01        17.96 o                         
  -3   8   8       2866.29       2873.05        36.23 o                         
  -2   8   8       1481.42       1544.97        54.60 o                         
  -1   8   8        787.53        802.18        24.45 o                         
   0   8   8       2959.04       2917.12        44.53 o                         
   1   8   8       1662.69       1713.58        28.72 o                         
   2   8   8       1840.72       1868.91        29.23 o                         
   3   8   8       1098.45       1077.47        23.57 o                         
   4   8   8       1909.50       1909.85        30.65 o                         
  -7   9   8         10.79         10.66         2.39 o                         
  -6   9   8       1152.76       1129.25        20.24 o                         
  -5   9   8        168.78        178.64         7.74 o                         
  -4   9   8        730.25        735.02        14.90 o                         
  -3   9   8       2630.23       2678.63        43.09 o                         
  -2   9   8        457.10        468.27        20.97 o                         
  -1   9   8       2005.98       2105.44        56.83 o                         
   0   9   8        109.17        130.20         6.62 o                         
   1   9   8        454.22        467.45        12.53 o                         
   2   9   8          0.50          2.50         1.95 o                         
   3   9   8        644.55        639.49        15.77 o                         
  -7  10   8        253.54        235.02         7.22 o                         
  -6  10   8        628.04        626.83        16.02 o                         
  -5  10   8         94.04        107.67         5.57 o                         
  -4  10   8       1451.29       1441.39        24.43 o                         
  -3  10   8        992.34       1015.25        19.03 o                         
  -2  10   8       3544.93       3381.59        77.64 o                         
  -1  10   8       4104.98       4366.40        94.29 o                         
   0  10   8       4608.60       4673.89        89.01 o                         
   1  10   8       7660.25       7661.56        84.89 o                         
   2  10   8       5546.59       5698.48        63.74 o                         
   3  10   8       6404.28       6268.06        90.63 o                         
  -6  11   8          2.50          5.95         2.15 o                         
  -5  11   8         30.84         32.10         3.68 o                         
  -4  11   8         28.60         33.17         5.18 o                         
  -3  11   8         57.57         58.22         3.93 o                         
  -2  11   8          3.03          9.80         3.65 o                         
  -1  11   8          0.37          7.49         3.99 o                         
   0  11   8          0.51          5.46         3.08 o                         
   1  11   8          3.80          5.21         1.58 o                         
   2  11   8         18.21         22.00         1.96 o                         
  -5  12   8       1279.25       1161.30        93.01 o                         
  -4  12   8       2268.30       2102.01       151.29 o                         
  -3  12   8       2159.08       2172.17        50.93 o                         
  -2  12   8       1012.39        992.11        20.07 o                         
  -1  12   8        771.46        786.35        17.36 o                         
   0  12   8        940.91        961.16        26.73 o                         
   1  12   8       1574.33       1561.93        34.89 o                         
  -3  13   8       1336.94       1335.90        31.30 o                         
  -2  13   8       1294.45       1301.56        31.10 o                         
  -1  13   8        855.45        798.57        42.80 o                         
  -9   1   9        951.43        963.41        21.10 o                         
  -8   1   9        796.60        817.60        22.09 o                         
  -7   1   9       1329.29       1396.11        21.41 o                         
  -6   1   9       2250.50       2268.30        47.53 o                         
  -5   1   9       5888.90       5795.00        96.74 o                         
  -4   1   9       7435.68       7439.42        75.34 o                         
  -3   1   9       4404.16       4471.19        50.08 o                         
  -2   1   9      11907.56      12135.52       130.93 o                         
  -1   1   9       6578.38       6835.54        83.64 o                         
   0   1   9       5332.98       5421.00        61.72 o                         
   1   1   9       4861.04       4798.32        54.40 o                         
   2   1   9       2919.28       2967.69        37.88 o                         
   3   1   9       1954.61       2024.81        27.30 o                         
   4   1   9        800.78        775.01        14.90 o                         
   5   1   9        640.78        600.07        17.98 o                         
  -9   2   9        112.36        114.27         6.45 o                         
  -8   2   9          1.89          1.32         2.37 o                         
  -7   2   9         14.00         11.71         2.00 o                         
  -6   2   9          5.12         12.95         4.33 o                         
  -5   2   9         21.04         18.16         2.76 o                         
  -4   2   9        348.24        410.33        15.14 o                         
  -3   2   9         96.60        105.37         4.55 o                         
  -2   2   9        276.40        303.05         7.83 o                         
  -1   2   9        423.01        431.03        10.90 o                         
   0   2   9        167.92        150.42         5.90 o                         
   1   2   9          2.20          2.53         1.97 o                         
   2   2   9        136.17        134.36         7.58 o                         
   3   2   9         25.83         24.83         3.38 o                         
   4   2   9         20.19         20.67         2.45 o                         
   5   2   9         11.50          8.91         2.46 o                         
  -9   3   9       1356.72       1352.43        24.65 o                         
  -8   3   9       1349.65       1362.26        23.04 o                         
  -7   3   9       2479.65       2528.29        38.72 o                         
  -6   3   9       3575.36       3567.68        42.76 o                         
  -5   3   9       3536.82       3506.62        42.38 o                         
  -4   3   9       4500.42       4487.53        43.86 o                         
  -3   3   9       6267.31       6369.93        64.20 o                         
  -2   3   9       5020.62       5126.14        53.94 o                         
  -1   3   9       5620.88       5724.94        73.38 o                         
   0   3   9       9416.64       9275.74        95.78 o                         
   1   3   9       1422.60       1493.60        21.72 o                         
   2   3   9       4400.67       4370.97        50.37 o                         
   3   3   9       2861.04       2857.77        55.08 o                         
   4   3   9        670.00        685.45        13.84 o                         
   5   3   9        814.20        757.04        20.22 o                         
  -9   4   9          0.12          1.65         1.47 o                         
  -8   4   9          5.08          4.50         1.72 o                         
  -7   4   9        150.87        147.77         7.04 o                         
  -6   4   9        112.31        115.83         5.81 o                         
  -5   4   9        347.55        350.40        12.17 o                         
  -4   4   9        121.08        121.05         5.94 o                         
  -3   4   9         61.31         65.32         4.03 o                         
  -2   4   9         30.01         31.36         2.75 o                         
  -1   4   9         70.02         66.25         3.47 o                         
   0   4   9        501.56        501.46        10.25 o                         
   1   4   9        264.96        268.06         7.30 o                         
   2   4   9        154.57        151.77         5.23 o                         
   3   4   9        554.52        531.19        11.50 o                         
   4   4   9          0.30          1.27         2.57 o                         
  -8   5   9        932.11        911.93        22.68 o                         
  -7   5   9       1171.63       1180.79        21.46 o                         
  -6   5   9       1879.15       1899.36        32.07 o                         
  -5   5   9       3119.91       3069.60        45.05 o                         
  -4   5   9       4852.62       4864.82        54.71 o                         
  -3   5   9       5610.23       5736.86        62.10 o                         
  -2   5   9       8647.48       8715.54       103.06 o                         
  -1   5   9       6083.19       6234.07        66.14 o                         
   0   5   9       4623.10       4749.82        43.35 o                         
   1   5   9       4790.11       4869.36        49.01 o                         
   2   5   9       1970.85       2007.66        24.38 o                         
   3   5   9       1596.13       1601.92        26.53 o                         
   4   5   9        989.76        940.19        18.65 o                         
  -8   6   9         49.05         55.45         6.12 o                         
  -7   6   9        266.19        261.16        11.36 o                         
  -6   6   9        153.18        155.99         7.86 o                         
  -5   6   9         44.87         45.27         3.87 o                         
  -4   6   9         10.18         13.17         2.58 o                         
  -3   6   9          7.44          9.91         2.30 o                         
  -2   6   9          3.72          5.84         2.15 o                         
  -1   6   9         27.11         33.54         3.37 o                         
   0   6   9         28.71         35.66         3.07 o                         
   1   6   9        160.33        171.49         5.97 o                         
   2   6   9          3.52          6.69         1.99 o                         
   3   6   9        213.86        219.41        11.59 o                         
   4   6   9        145.24        144.69         5.60 o                         
  -8   7   9        929.74        862.52        25.16 o                         
  -7   7   9       1514.18       1505.00        29.95 o                         
  -6   7   9       1935.10       1915.94        26.18 o                         
  -5   7   9       5128.85       5085.65        55.28 o                         
  -4   7   9       4826.77       4758.85        54.30 o                         
  -3   7   9       3464.87       3644.41        54.76 o                         
  -2   7   9       6659.32       6790.99        89.89 o                         
  -1   7   9       4090.06       4258.59        67.63 o                         
   0   7   9       3264.13       3291.14        45.63 o                         
   1   7   9       2915.41       3060.33        63.91 o                         
   2   7   9       2296.61       2362.37        32.73 o                         
   3   7   9        917.06        886.31        15.68 o                         
  -7   8   9          6.16         11.97         3.14 o                         
  -6   8   9        163.46        167.17         6.88 o                         
  -5   8   9        519.05        506.19        11.69 o                         
  -4   8   9        260.93        256.87         7.35 o                         
  -3   8   9        470.56        486.66        11.63 o                         
  -2   8   9        211.45        204.25        13.23 o                         
  -1   8   9         76.96         63.74         4.67 o                         
   0   8   9          4.77          4.16         2.02 o                         
   1   8   9          8.85         12.51         3.08 o                         
   2   8   9         36.46         33.94         3.08 o                         
   3   8   9        596.33        605.81        13.99 o                         
  -7   9   9       1784.11       1652.32        40.27 o                         
  -6   9   9       3016.20       2971.98        37.85 o                         
  -5   9   9       1065.79       1066.93        19.49 o                         
  -4   9   9       2657.61       2668.86        32.12 o                         
  -3   9   9       5015.26       4970.62        52.31 o                         
  -2   9   9       1892.57       1989.13        38.30 o                         
  -1   9   9       2909.51       3163.43        73.50 o                         
   0   9   9       4248.52       4357.71        78.55 o                         
   1   9   9       4427.66       4499.55        53.16 o                         
   2   9   9       2392.99       2396.66        36.06 o                         
   3   9   9       2368.63       2262.05        46.32 o                         
  -6  10   9         39.10         43.72         3.54 o                         
  -5  10   9        129.77        128.66         6.93 o                         
  -4  10   9        288.25        288.26         8.62 o                         
  -3  10   9         30.92         31.26         2.94 o                         
  -2  10   9         37.93         38.89         5.98 o                         
  -1  10   9        218.62        240.65        14.04 o                         
   0  10   9        324.09        321.70        22.75 o                         
   1  10   9        693.91        656.01        14.63 o                         
   2  10   9         94.86         95.97         6.29 o                         
  -5  11   9       2226.94       2225.74        63.86 o                         
  -4  11   9       2563.84       2465.81        85.07 o                         
  -3  11   9       3435.61       3214.79       250.06 o                         
  -2  11   9       3071.46       3048.94        46.45 o                         
  -1  11   9       3365.15       3323.60        69.31 o                         
   0  11   9       2282.83       2319.90        50.68 o                         
   1  11   9       1206.54       1017.20        24.95 o                         
  -4  12   9        129.46        121.08         6.89 o                         
  -3  12   9         63.13         61.28         5.49 o                         
  -2  12   9         28.81         32.38         8.40 o                         
  -1  12   9         17.44         18.30         2.14 o                         
  -9   0  10       2407.01       2380.58        52.88 o                         
  -8   0  10       4524.87       4713.76        99.43 o                         
  -7   0  10       4322.18       4427.02        69.03 o                         
  -6   0  10       8639.71       8937.89       121.89 o                         
  -5   0  10       8366.86       8276.54       297.00 o                         
  -4   0  10       5965.76       6113.02       125.62 o                         
  -3   0  10      12172.42      12274.08       192.76 o                         
  -2   0  10       6400.07       6400.18       106.66 o                         
  -1   0  10       2295.15       2358.44        47.06 o                         
   0   0  10        380.16        378.27        15.81 o                         
   1   0  10         82.63         86.84         5.88 o                         
   2   0  10         93.21        112.13         7.69 o                         
   3   0  10        214.44        234.62         9.34 o                         
   4   0  10         38.64         36.77         5.91 o                         
  -9   1  10        528.67        530.76        13.13 o                         
  -8   1  10        267.28        282.81         8.98 o                         
  -7   1  10        111.17        115.27         5.14 o                         
  -6   1  10         14.15         25.89         3.50 o                         
  -5   1  10        423.34        396.33        10.55 o                         
  -4   1  10          0.53          1.19         1.68 o                         
  -3   1  10        468.36        489.18        10.28 o                         
  -2   1  10        180.63        179.07         6.77 o                         
  -1   1  10       1904.21       1947.98        29.22 o                         
   0   1  10       1177.38       1177.20        21.06 o                         
   1   1  10        452.90        459.27        11.95 o                         
   2   1  10         52.39         52.06         3.85 o                         
   3   1  10         17.20         17.18         2.05 o                         
   4   1  10         39.13         35.61         2.94 o                         
  -9   2  10       2490.15       2496.83        37.66 o                         
  -8   2  10       2542.01       2580.92        34.86 o                         
  -7   2  10       1012.63        998.78        16.99 o                         
  -6   2  10       2581.51       2512.38        32.56 o                         
  -5   2  10       2171.84       2218.27        44.40 o                         
  -4   2  10       3227.86       3340.35        43.12 o                         
  -3   2  10        361.72        390.58         9.83 o                         
  -2   2  10       1146.34       1232.39        21.47 o                         
  -1   2  10       3916.28       3994.98        47.54 o                         
   0   2  10       1142.19       1110.77        20.24 o                         
   1   2  10       2028.66       2089.32        29.53 o                         
   2   2  10       1630.01       1624.31        23.40 o                         
   3   2  10       3170.75       3105.92        30.03 o                         
   4   2  10       1326.12       1331.31        32.38 o                         
  -9   3  10       1383.95       1300.30        28.11 o                         
  -8   3  10        201.87        218.70         7.26 o                         
  -7   3  10        246.79        245.13         6.72 o                         
  -6   3  10         58.40         58.29         4.16 o                         
  -5   3  10         34.92         47.62         3.98 o                         
  -4   3  10        173.99        180.99         7.54 o                         
  -3   3  10       1303.81       1323.62        19.83 o                         
  -2   3  10        310.24        294.79         7.74 o                         
  -1   3  10       1624.62       1677.47        26.98 o                         
   0   3  10        904.24        906.76        15.72 o                         
   1   3  10        147.05        140.45         5.61 o                         
   2   3  10         80.93         84.84         3.94 o                         
   3   3  10        120.13        112.95         5.12 o                         
   4   3  10         12.09         13.77         2.74 o                         
  -8   4  10       3871.20       3783.26        51.16 o                         
  -7   4  10       7784.23       7691.35        86.83 o                         
  -6   4  10       8290.03       8196.43        94.84 o                         
  -5   4  10       8010.77       7902.68        79.83 o                         
  -4   4  10       7145.71       7204.29        81.26 o                         
  -3   4  10       5469.28       5673.95        69.06 o                         
  -2   4  10       3385.50       3470.79        42.44 o                         
  -1   4  10       1196.49       1224.32        18.67 o                         
   0   4  10        309.74        353.39         8.31 o                         
   1   4  10        672.61        678.85        12.40 o                         
   2   4  10        172.28        177.48         5.55 o                         
   3   4  10         55.64         60.20         3.46 o                         
   4   4  10         51.97         67.31         4.69 o                         
  -8   5  10        384.60        376.60         8.95 o                         
  -7   5  10        110.40        123.45        10.47 o                         
  -6   5  10          2.18          3.96         2.65 o                         
  -5   5  10         44.97         46.99         3.96 o                         
  -4   5  10         57.76         57.15         4.43 o                         
  -3   5  10        102.70        109.70         5.90 o                         
  -2   5  10        696.09        694.47        13.09 o                         
  -1   5  10          1.05          4.35         2.09 o                         
   0   5  10         10.65         12.22         1.85 o                         
   1   5  10         41.20         49.46         2.94 o                         
   2   5  10         38.85         41.68         2.79 o                         
   3   5  10        204.47        178.81         7.04 o                         
  -8   6  10       1317.46       1256.19        22.29 o                         
  -7   6  10        587.27        574.97        19.80 o                         
  -6   6  10       1302.52       1269.26        23.32 o                         
  -5   6  10       2080.67       2079.00        33.16 o                         
  -4   6  10       1604.80       1677.79        25.12 o                         
  -3   6  10       1906.55       1958.59        27.89 o                         
  -2   6  10       2011.04       2037.65        33.61 o                         
  -1   6  10       2122.18       2167.96        29.14 o                         
   0   6  10       2261.41       2312.26        26.50 o                         
   1   6  10       1057.17       1088.36        15.21 o                         
   2   6  10        701.41        680.19        23.97 o                         
   3   6  10       1733.45       1675.97        45.94 o                         
  -7   7  10         20.09         24.68         3.34 o                         
  -6   7  10         23.60         28.85         4.14 o                         
  -5   7  10        135.00        136.14         5.75 o                         
  -4   7  10        417.98        412.95         9.26 o                         
  -3   7  10        517.17        553.06        12.47 o                         
  -2   7  10        863.91        876.22        22.63 o                         
  -1   7  10       1395.86       1439.45        32.22 o                         
   0   7  10        625.70        621.98        12.22 o                         
   1   7  10        438.67        468.71        11.45 o                         
   2   7  10         24.06         13.84         2.53 o                         
   3   7  10         50.97         54.06         4.39 o                         
  -7   8  10       4499.32       4320.56        64.81 o                         
  -6   8  10       6413.86       6390.88        88.17 o                         
  -5   8  10       3159.09       3159.22        35.84 o                         
  -4   8  10       5151.27       5006.00        62.77 o                         
  -3   8  10       5712.77       5634.19        82.06 o                         
  -2   8  10       2942.24       3080.55        40.94 o                         
  -1   8  10       1780.91       1721.60        31.88 o                         
   0   8  10        320.52        322.91         8.98 o                         
   1   8  10        439.82        441.14        15.88 o                         
   2   8  10        133.63        128.01         7.99 o                         
  -6   9  10          4.92          7.65         2.09 o                         
  -5   9  10        269.99        269.53         7.75 o                         
  -4   9  10          0.79          2.87         1.25 o                         
  -3   9  10        131.69        107.03         6.48 o                         
  -2   9  10        364.45        353.74        17.07 o                         
  -1   9  10         43.30         52.21         6.56 o                         
   0   9  10        184.36        198.66         7.81 o                         
   1   9  10        225.95        200.58        11.01 o                         
  -5  10  10       1733.24       1637.53        21.43 o                         
  -4  10  10        856.07        847.22        27.56 o                         
  -3  10  10        612.31        587.64        19.96 o                         
  -2  10  10        617.18        570.32        20.14 o                         
  -1  10  10        937.61        944.36        27.41 o                         
   0  10  10       2345.02       2127.45        46.67 o                         
  -4  11  10        131.57        120.01         6.65 o                         
  -3  11  10        703.99        742.40        21.16 o                         
  -2  11  10       1063.36        955.44        83.05 o                         
  -1  11  10       1400.29       1367.47        54.05 o                         
  -9   1  11       2107.91       2103.83        43.32 o                         
  -8   1  11       2045.49       1985.74        30.50 o                         
  -7   1  11       1486.48       1568.90        24.56 o                         
  -6   1  11       1444.42       1414.17        21.12 o                         
  -5   1  11       3020.42       2990.26        53.43 o                         
  -4   1  11        384.11        390.95        10.62 o                         
  -3   1  11        701.28        745.21        13.97 o                         
  -2   1  11        842.88        863.00        15.34 o                         
  -1   1  11        331.49        367.09        10.60 o                         
   0   1  11        541.83        560.94        11.54 o                         
   1   1  11        559.34        590.51        12.49 o                         
   2   1  11       1669.12       1697.24        19.47 o                         
   3   1  11       1133.01       1047.80        23.32 o                         
  -8   2  11         26.01         26.67         2.51 o                         
  -7   2  11        213.86        216.18         6.43 o                         
  -6   2  11          7.17          8.06         1.90 o                         
  -5   2  11         98.01        107.38         6.45 o                         
  -4   2  11        211.78        221.94         6.41 o                         
  -3   2  11        364.58        386.61         8.78 o                         
  -2   2  11         45.07         46.65         3.21 o                         
  -1   2  11          0.10          2.58         1.80 o                         
   0   2  11         63.36         57.75         3.68 o                         
   1   2  11          5.87         14.62         1.94 o                         
   2   2  11         15.38         20.22         2.02 o                         
   3   2  11          4.09          8.61         1.30 o                         
  -8   3  11       2399.81       2391.82        85.61 o                         
  -7   3  11       2618.58       2581.64        57.90 o                         
  -6   3  11       1797.26       1749.04        37.31 o                         
  -5   3  11        727.75        753.34        15.00 o                         
  -4   3  11       1015.44       1057.32        19.09 o                         
  -3   3  11        552.17        567.64        10.65 o                         
  -2   3  11         80.02        100.85         4.41 o                         
  -1   3  11       1560.98       1552.81        21.19 o                         
   0   3  11        411.84        439.23         9.68 o                         
   1   3  11        663.98        709.81        10.65 o                         
   2   3  11       1476.45       1415.66        16.15 o                         
   3   3  11       1828.61       1738.61        60.00 o                         
  -8   4  11         22.21         21.85         2.59 o                         
  -7   4  11          4.04          6.25         1.76 o                         
  -6   4  11          4.95         11.78         2.84 o                         
  -5   4  11          1.12          4.92         2.09 o                         
  -4   4  11          0.18          2.50         2.15 o                         
  -3   4  11        128.49        133.26         8.14 o                         
  -2   4  11         47.89         43.08         2.90 o                         
  -1   4  11          0.41          5.30         1.75 o                         
   0   4  11        109.32        100.84         4.41 o                         
   1   4  11        185.87        170.34         5.08 o                         
   2   4  11         66.31         70.12         3.67 o                         
  -8   5  11       1646.03       1549.32        96.63 o                         
  -7   5  11       1353.66       1334.79        45.98 o                         
  -6   5  11       1195.40       1171.38        21.25 o                         
  -5   5  11       1296.69       1273.95        19.82 o                         
  -4   5  11        419.91        411.23        10.70 o                         
  -3   5  11        977.12        996.93        17.76 o                         
  -2   5  11        874.35        874.58        17.74 o                         
  -1   5  11        389.93        422.32        10.48 o                         
   0   5  11        703.99        687.23        11.38 o                         
   1   5  11        387.27        372.98         7.13 o                         
   2   5  11       1554.73       1503.68        25.12 o                         
  -7   6  11          0.23          1.64         1.67 o                         
  -6   6  11          3.73          4.78         2.02 o                         
  -5   6  11        137.06        132.13         6.56 o                         
  -4   6  11        196.70        196.23         6.91 o                         
  -3   6  11         30.10         36.32         3.31 o                         
  -2   6  11         76.14         77.24         5.20 o                         
  -1   6  11         72.94         77.97         4.16 o                         
   0   6  11         11.25         19.51         2.16 o                         
   1   6  11        217.36        221.23         6.60 o                         
   2   6  11         55.53         47.13         4.64 o                         
  -7   7  11       1312.51       1269.70        24.77 o                         
  -6   7  11       1425.03       1412.06        26.59 o                         
  -5   7  11       2300.17       2243.17        31.98 o                         
  -4   7  11       1159.33       1148.15        15.35 o                         
  -3   7  11        793.23        786.23        18.16 o                         
  -2   7  11        721.12        746.15        15.43 o                         
  -1   7  11        501.19        495.17         9.78 o                         
   0   7  11        462.09        446.12        12.75 o                         
   1   7  11       1130.58       1020.27       115.22 o                         
  -6   8  11          2.96         10.63         2.24 o                         
  -5   8  11        399.70        407.51        12.31 o                         
  -4   8  11        308.29        267.92         8.98 o                         
  -3   8  11         39.28         38.08         3.10 o                         
  -2   8  11         58.72         60.14         3.65 o                         
  -1   8  11         49.72         49.59         6.10 o                         
   0   8  11         87.51         88.71         4.69 o                         
  -5   9  11        311.47        310.70         8.55 o                         
  -4   9  11        563.83        529.04        13.13 o                         
  -3   9  11        402.76        369.79         8.42 o                         
  -2   9  11        263.92        264.58        12.54 o                         
  -1   9  11        204.40        189.85        10.05 o                         
   0   9  11       1147.57       1017.24        24.85 o                         
  -2  10  11        205.14        192.48         7.47 o                         
  -8   0  12         50.01         52.09         4.42 o                         
  -7   0  12         61.17         74.22         4.75 o                         
  -6   0  12       2564.98       2466.12       108.42 o                         
  -5   0  12        539.38        543.71        15.17 o                         
  -4   0  12       2074.86       2111.64        75.39 o                         
  -3   0  12       3939.65       4049.23        64.17 o                         
  -2   0  12       6221.80       6475.87        93.60 o                         
  -1   0  12       4385.65       4497.18        56.34 o                         
   0   0  12       2930.23       3068.36        40.61 o                         
   1   0  12       3056.53       3166.07        39.32 o                         
   2   0  12       1866.20       1737.67        23.76 o                         
  -8   1  12       1069.76       1056.61        26.26 o                         
  -7   1  12         54.75         52.03         3.36 o                         
  -6   1  12        755.74        741.42        11.32 o                         
  -5   1  12        951.16        933.04        18.96 o                         
  -4   1  12          0.38          2.02         1.47 o                         
  -3   1  12         58.69         59.16         3.33 o                         
  -2   1  12         81.79         83.73         3.52 o                         
  -1   1  12        458.93        451.22         8.73 o                         
   0   1  12       1636.66       1718.65        18.76 o                         
   1   1  12        577.26        583.31         8.52 o                         
   2   1  12         83.57         77.17         2.43 o                         
  -8   2  12       1334.88       1318.98        30.87 o                         
  -7   2  12        627.68        615.59        12.94 o                         
  -6   2  12         79.63         92.83         4.89 o                         
  -5   2  12        259.67        248.72         8.89 o                         
  -4   2  12         95.83        103.36         5.02 o                         
  -3   2  12         84.82         92.14         3.61 o                         
  -2   2  12        285.18        313.02         6.58 o                         
  -1   2  12        633.75        666.97        10.68 o                         
   0   2  12       2152.39       2248.49        22.40 o                         
   1   2  12       2395.54       2434.00        22.18 o                         
   2   2  12       4988.62       4796.46        44.33 o                         
  -8   3  12        322.90        305.83        11.20 o                         
  -7   3  12        489.45        487.25         9.98 o                         
  -6   3  12        399.24        399.72        11.43 o                         
  -5   3  12        282.79        282.35        11.84 o                         
  -4   3  12          1.37          4.90         2.16 o                         
  -3   3  12         98.51        103.70         4.00 o                         
  -2   3  12         42.32         46.17         2.81 o                         
  -1   3  12         40.95         46.34         2.74 o                         
   0   3  12        363.62        351.90         6.69 o                         
   1   3  12        219.61        229.50         4.60 o                         
   2   3  12         68.23         76.46         5.10 o                         
  -7   4  12        669.24        630.42        19.94 o                         
  -6   4  12       1477.44       1441.22        28.66 o                         
  -5   4  12       1750.57       1771.61        27.60 o                         
  -4   4  12       1270.53       1301.43        19.75 o                         
  -3   4  12       1396.18       1454.89        21.24 o                         
  -2   4  12       4065.90       4106.14        42.82 o                         
  -1   4  12       3341.48       3380.87        30.17 o                         
   0   4  12       3571.14       3607.11        30.66 o                         
   1   4  12       3805.54       3618.39        31.12 o                         
  -7   5  12        737.36        703.27        14.47 o                         
  -6   5  12        135.49        138.36         4.81 o                         
  -5   5  12         11.93         13.28         2.32 o                         
  -4   5  12         49.71         46.34         3.30 o                         
  -3   5  12        191.44        188.81         6.24 o                         
  -2   5  12        127.33        130.22         5.06 o                         
  -1   5  12         29.31         35.63         2.34 o                         
   0   5  12        592.89        566.18         8.50 o                         
   1   5  12        629.61        612.36        14.83 o                         
  -6   6  12        186.61        181.00        14.47 o                         
  -5   6  12         38.66         45.70         3.40 o                         
  -4   6  12        283.93        275.80         7.45 o                         
  -3   6  12        559.23        552.42        12.37 o                         
  -2   6  12        190.72        187.65         6.70 o                         
  -1   6  12        587.70        555.07         9.60 o                         
   0   6  12       1601.01       1540.51        27.63 o                         
  -6   7  12        238.09        214.08         6.92 o                         
  -5   7  12         45.70         50.70         3.17 o                         
  -4   7  12        204.63        192.62         5.18 o                         
  -3   7  12        265.27        270.04         7.48 o                         
  -2   7  12        169.78        162.12         7.22 o                         
  -1   7  12          9.11         10.68         2.96 o                         
  -5   8  12       1025.98        918.62        22.24 o                         
  -4   8  12       1385.60       1289.68        36.79 o                         
  -3   8  12       2128.09       1914.34        28.19 o                         
  -2   8  12       3872.44       3647.75        71.65 o                         
  -1   8  12       3103.84       2694.15        53.74 o                         
  -7   1  13        342.28        307.90        16.66 o                         
  -6   1  13       2063.47       1885.92        58.48 o                         
  -5   1  13       2318.23       2384.27        37.04 o                         
  -4   1  13       2286.72       2379.22        39.97 o                         
  -3   1  13       3602.61       3746.59        29.95 o                         
  -2   1  13       3837.25       3953.25        33.33 o                         
  -1   1  13       4511.72       4624.23        37.75 o                         
   0   1  13       2591.94       2676.83        22.95 o                         
  -7   2  13          0.41          1.65         1.46 o                         
  -6   2  13         51.74         48.73         2.30 o                         
  -5   2  13         63.62         69.25         3.50 o                         
  -4   2  13        117.87        119.21         4.49 o                         
  -3   2  13         62.87         64.17         2.68 o                         
  -2   2  13         23.57         25.56         2.01 o                         
  -1   2  13          3.69          7.12         1.20 o                         
   0   2  13          1.42          3.36         0.90 o                         
  -6   3  13        843.20        809.79        13.64 o                         
  -5   3  13       1513.03       1519.35        19.81 o                         
  -4   3  13       2647.28       2642.71        34.59 o                         
  -3   3  13       2432.34       2494.15        32.01 o                         
  -2   3  13       4206.90       4288.65        40.38 o                         
  -1   3  13       4298.72       4284.07        34.25 o                         
   0   3  13       4107.05       4138.73        35.07 o                         
  -6   4  13         98.45         91.98         3.49 o                         
  -5   4  13        131.82        129.18         5.40 o                         
  -4   4  13          0.41          1.83         1.90 o                         
  -3   4  13         15.91         18.75         4.17 o                         
  -2   4  13          2.23          2.71         1.21 o                         
  -1   4  13          8.02          7.67         1.12 o                         
  -6   5  13       1445.35       1380.58        60.15 o                         
  -5   5  13       1379.10       1351.49        24.09 o                         
  -4   5  13       2401.72       2397.83        45.86 o                         
  -3   5  13       3099.31       3027.35        36.74 o                         
  -2   5  13       3233.74       3270.75        38.39 o                         
  -1   5  13       4189.66       4150.93       103.31 o                         
  -5   6  13         12.88         16.26         1.95 o                         
  -4   6  13        119.44        117.71         6.64 o                         
  -3   6  13          1.78          3.12         1.91 o                         
  -2   6  13        208.85        213.39        15.95 o                         
  -5   0  14       3883.72       3782.28        73.17 o                         
  -4   0  14       3571.38       3218.58       128.08 o                         
  -3   0  14       5550.37       5402.05        70.40 o                         
  -2   0  14       5602.41       5545.20        58.50 o                         
  -5   1  14        765.14        765.21        25.05 o                         
  -4   1  14        427.41        410.49         6.93 o                         
  -3   1  14         13.85         11.83         1.29 o                         
  -2   1  14        299.38        313.44         7.97 o                         
  -5   2  14       3117.18       2768.30        54.84 o                         
  -4   2  14       2190.05       2079.34        37.31 o                         
  -3   2  14       1578.03       1551.04        20.08 o                         
  -2   2  14        899.71        904.63        13.08 o                         
  -4   3  14        127.36        127.05         6.04 o                         
  -3   3  14         32.37         31.97         3.48 o                         
                                                                                
